# Supplementary material for: Rapid Replacement of Acinetobacter baumannii Strains Accompanied by Changes in Lipooligosaccharide Loci and Resistance Gene Repertoire
Source: mBio. 2019 Mar 26;10(2):e00356-19. doi: 10.1128/mBio.00356-19 (PMC6437055; doi:10.1128/mBio.00356-19)
Supplement: DATA SET S1 [file mBio.00356-19-sd001.xlsx]

## Sheet: Sheet1
Genome	Biosample_id	Accession	Reference	Clade	Location	Year	Pasteur ST	Oxford ST	OXA-23	ISAba1/OXA-82	OXA-40	Aac	AacC1	AadA1	AadA2	AadB	AphA1	AphA6	ArmA	StrA_Aph(3")-Ib	#_of_phenotypes	Amikacin	Ampicillin	Ampicillin Sulbactam	Aztreonam	Cefazolin	Cefepime	Ceftazidime	Ceftriaxone	Ciprofloxacin	Colistin	Doripenem	Ertapenem	Gentamicin	Imipenem	Levofloxacin	Meropenem	Moxi	Piperacillin/Taz	Rifampin	Tax	Tet	Ticarcillin/Clav	Tigecycline	Tobramycin	Trimeth Sulfameth
2887	SAMN02404531	GCA_000584395.1	doi: 10.1128/AAC.00477-16	Clade_F	MD	2011	2	349		1			1	1
6935	SAMN02692962	GCA_000671455.1	doi: 10.1128/AAC.00477-16	Other_GC2	MD	2008	2	348			1	1	1	1						1
7893	SAMN02567758	GCA_000583455.1	doi: 10.1128/AAC.00477-16	Clade_F	MD	2012	2	281		1			1	1				1
10519		GCF_000584075.1	doi: 10.1128/AAC.00477-16	Clade_F	MD	2011	2	349		1		1
11126		GCF_000588655.1	doi: 10.1128/AAC.00477-16	Other_GC2	MD	2012	2	208		1		1		1						1
16562		GCF_000188215.1		Other_GC2	Other		2	423		1		1	1	1
17534	SAMN02371039	GCA_000580475.1	doi: 10.1128/AAC.00477-16	Clade_F	MD	2008	2	349		1								1
23037	SAMN02692963	GCA_000681695.1	doi: 10.1128/AAC.00477-16	Clade_F	MD	2008	2	349	1	1								1
34654	SAMN02371042	GCA_000581515.1	doi: 10.1128/AAC.00477-16	Clade_F	MD	2008	670	976		1			1	1
70136		GCF_000588315.1	doi: 10.1128/AAC.00477-16	Other_GC2	MD	2011	2	208				1								1
73736		GCF_000584055.1	doi: 10.1128/AAC.00477-16	Clade_F	MD	2011	2	281	1	1			1	1
98826	SAMN02415083	GCA_000588375.1	doi: 10.1128/AAC.00477-16	Clade_F	MD	2011	2	281		1			1	1
135867	SAMN02692950	GCA_000682195.1	doi: 10.1128/AAC.00477-16	Clade_F	MD	2011	2	281	1	1								1
136706	SAMN02371038	GCA_000580335.1	doi: 10.1128/AAC.00477-16	Clade_F	MD	2008	2	349	1	1			1	1				1
213697	SAMN02415078	GCA_000588495.1	doi: 10.1128/AAC.00477-16	Clade_F	MD	2011	2	281	1	1			1	1
273929		GCF_000584875.1	doi: 10.1128/AAC.00477-16	Other_GC2	MD	2011	2	348				1	1	1						1
303002	SAMN02415066	GCA_000588435.1	doi: 10.1128/AAC.00477-16	Clade_F	MD	2012	2	281	1	1
339786		GCF_000588055.1	doi: 10.1128/AAC.00477-16	Other_GC2	MD	2012	2	208		1		1		1						1
400834	SAMN02380523	GCA_000581235.1	doi: 10.1128/AAC.00477-16	Clade_F	MD	2011	2	349	1	1
458282	SAMN02567754	GCA_000583255.1	doi: 10.1128/AAC.00477-16	Clade_F	MD	2012	2	281	1	1			1	1
466215	SAMN02415068	GCA_000588215.1	doi: 10.1128/AAC.00477-16	Clade_F	MD	2011	2	981	1	1
470922	SAMN02567755	GCA_000583295.1	doi: 10.1128/AAC.00477-16	Clade_F	MD	2012	2	349	1	1								1
532413		GCF_000581695.1	doi: 10.1128/AAC.00477-16	Other_GC2	MD	2008	2	348				1	1	1						1
554515	SAMN02385027	GCA_000581815.1	doi: 10.1128/AAC.00477-16	Clade_F	MD	2012	2	281		1
564012		GCF_000581455.1	doi: 10.1128/AAC.00477-16	Clade_F	MD	2008	2	349		1			1	1				1
628418	SAMN02415071	GCA_000588175.1	doi: 10.1128/AAC.00477-16	Clade_F	MD	2011	2	349		1								1
647609	SAMN02380527	GCA_000581015.1	doi: 10.1128/AAC.00477-16	Clade_F	MD	2011	2	281	1	1
653020	SAMN02371049	GCA_000581655.1	doi: 10.1128/AAC.00477-16	Clade_F	MD	2011	2	281		1				1
655555	SAMN02404537	GCA_000584235.1	doi: 10.1128/AAC.00477-16	Clade_F	MD	2012	2	349	1	1
724909	SAMN02380528	GCA_000580735.1	doi: 10.1128/AAC.00477-16	Clade_F	MD	2012	2	281	1	1
737393	SAMN02404541	GCA_000584195.1	doi: 10.1128/AAC.00477-16	Clade_F	MD	2011	2	349	1	1								1
755829	SAMN02415075	GCA_000587935.1	doi: 10.1128/AAC.00477-16	Clade_F	MD	2011	2	349		1								1
756476	SAMN02692982	GCA_000682595.1	doi: 10.1128/AAC.00477-16	Clade_F	MD	2012	664	961		1			1	1				1
836190	SAMN02404543	GCA_000584155.1	doi: 10.1128/AAC.00477-16	Clade_F	MD	2011	2	349	1	1			1	1
923118	SAMN02404545	GCA_000584135.1	doi: 10.1128/AAC.00477-16	Clade_F	MD	2011	2	281	1	1								1
947299	SAMN02371056	GCA_000581635.1	doi: 10.1128/AAC.00477-16	Clade_F	MD	2008	2	349	1	1			1	1				1
981176	SAMN02415081	GCA_000588295.1	doi: 10.1128/AAC.00477-16	Clade_F	MD	2012	2	349		1			1	1
987421	SAMN02692948	GCA_000681735.1	doi: 10.1128/AAC.00477-16	Clade_F	MD	2008	2	349	1	1	1			1				1
993520		GCF_000581615.1	doi: 10.1128/AAC.00477-16	Clade_F	MD	2008	2	349	1	1			1	1				1
1022959	SAMN02404477	GCA_000584735.1	doi: 10.1128/AAC.00477-16	Clade_F	MD	2011	2	349		1								1
1031433	SAMN02370992	GCA_000580295.1	doi: 10.1128/AAC.00477-16	Clade_F	MD	2008	2	349	1	1								1
1043903	SAMN02371027	GCA_000580215.1	doi: 10.1128/AAC.00477-16	Clade_F	MD	2008	2	349	1	1	1							1
1045092	SAMN02404546	GCA_000584115.1	doi: 10.1128/AAC.00477-16	Clade_F	MD	2011	2	349	1	1								1
1046674	SAMN02371029	GCA_000580395.1	doi: 10.1128/AAC.00477-16	Clade_F	MD	2008	2	349		1								1
1051176		GCF_000580375.1	doi: 10.1128/AAC.00477-16	Other_GC2	MD	2008	2	208				1	1	1						1
1051830	SAMN02371031	GCA_000580175.1	doi: 10.1128/AAC.00477-16	Clade_F	MD	2008	523	974	1	1			1	1
1095464	SAMN02404481	GCA_000584675.1	doi: 10.1128/AAC.00477-16	Clade_F	MD	2011	2	979	1	1			1	1				1
1117819		GCF_000588455.1	doi: 10.1128/AAC.00477-16	Clade_F	MD	2011	2	281		1			1	1				1
1159076	SAMN02380497	GCA_000580835.1	doi: 10.1128/AAC.00477-16	Clade_F	MD	2012	2	1834	1	1
1178044	SAMN02404482	GCA_000584655.1	doi: 10.1128/AAC.00477-16	Clade_F	MD	2011	2	281	1	1			1	1
1232509	SAMN02415044	GCA_000588155.1	doi: 10.1128/AAC.00477-16	Clade_F	MD	2011	2	281		1			1	1
1237202	SAMN02415045	GCA_000588635.1	doi: 10.1128/AAC.00477-16	Clade_F	MD	2011	2	281	1	1
1264936	SAMN02404489	GCA_000584475.1	doi: 10.1128/AAC.00477-16	Clade_F	MD	2011	2	281	1	1			1	1
1266220	SAMN02415047	GCA_000587975.1	doi: 10.1128/AAC.00477-16	Clade_F	MD	2011	2	349		1								1
1271651	SAMN02404491	GCA_000584555.1	doi: 10.1128/AAC.00477-16	Clade_F	MD	2011	2	281	1	1			1	1
1279779		GCF_000186665.3		Non_GC2	Other		267	UNKNOWN	1			2									0
1287985	SAMN02404492	GCA_000584035.1	doi: 10.1128/AAC.00477-16	Clade_F	MD	2011	195	281	1	1			1	1
1289546	SAMN02371035	GCA_000581575.1	doi: 10.1128/AAC.00477-16	Clade_F	MD	2011	2	349		1								1
1294217	SAMN02380502	GCA_000580555.1	doi: 10.1128/AAC.00477-16	Clade_F	MD	2011	2	1834	1	1			1	1
1294222	SAMN02415050	GCA_000587915.1	doi: 10.1128/AAC.00477-16	Clade_F	MD	2011	2	349		1								1
1296252	SAMN02404494	GCA_000584435.1	doi: 10.1128/AAC.00477-16	Clade_F	MD	2011	2	349	1	1								1
1392509	SAMN02415060	GCA_000588735.1	doi: 10.1128/AAC.00477-16	Clade_F	MD	2011	2	281		1			1	1
1397513	SAMN02415054	GCA_000588815.1	doi: 10.1128/AAC.00477-16	Clade_F	MD	2011	2	281		1			1	1
1406182	SAMN02415055	GCA_000588795.1	doi: 10.1128/AAC.00477-16	Clade_F	MD	2012	2	281	1	1			1	1
1406750	SAMN02380507	GCA_000580575.1	doi: 10.1128/AAC.00477-16	Clade_F	MD	2011	2	975	1	1								1
1426993		GCF_000583355.1	doi: 10.1128/AAC.00477-16	Clade_F	MD	2012	2	349	1	1		1
1457504		GCA_000584375.2		Clade_F	MD	2012	2	281	1	1				1		1
1465485	SAMN02380516	GCA_000581175.1	doi: 10.1128/AAC.00477-16	Clade_F	MD	2012	2	349	1	1
1471012	SAMN02404523	GCA_000584775.1	doi: 10.1128/AAC.00477-16	Clade_F	MD	2012	2	281	1	1
1475764	SAMN02404524	GCA_000584835.1	doi: 10.1128/AAC.00477-16	Clade_F	MD	2012	2	281		1				1		1
1482820	SAMN02404525	GCA_000584755.1	doi: 10.1128/AAC.00477-16	Clade_F	MD	2012	671	980		1				1		1
1494580	SAMN02415062	GCA_000587895.1	doi: 10.1128/AAC.00477-16	Clade_F	MD	2012	2	281	1	1			1	1				1
1526966		GCF_000582015.1	doi: 10.1128/AAC.00477-16	Other_GC2	MD	2012	2	348				1	1	1						1
1552818	SAMN02384929	GCA_000582945.1	doi: 10.1128/AAC.00477-16	Clade_F	MD	2012	2	349	1	1										1
1575710	SAMN02385046	GCA_000581935.1	doi: 10.1128/AAC.00477-16	Clade_F	MD	2012	2	349	1	1
1593273	SAMN02385045	GCA_000582335.1	doi: 10.1128/AAC.00477-16	Clade_F	MD	2012	2	281	1	1								1
2307017		GCF_000308995.1		Clade_A	Other		2	0				1		1			1		1
3070294		GCF_000021145.1		Non_GC2	Other		1	UNKNOWN	1			1									0
0P02143		GCF_001514375.1		Other_GC2	Other		2	0	1			1	1	1					1
1042969_1197		GCF_000682455.1	doi: 10.1128/AAC.00477-16	Clade_F	MD	2008	2	281		1		1	1	1
1042969-1197	SAMN02692954	GCA_000682455.1		Clade_F	MD		2	281		1			1	1
1042969-1265	SAMN02371025	GCA_000580235.1		Clade_F	MD		2	281
1262761-97	SAMN02415046	GCA_000588695.1		Clade_F	MD		2	281		1			1	1
16553_1	SAMN02646220	GCA_000611565.1		Clade_F	MD		2	281		1			1	1				1
16553_10	SAMN02646747	GCA_000611165.1		Other_GC2	MD		415	353		1		1	1	1			1			1
16553_2	SAMN02646221	GCA_000611065.1		Other_GC2	MD		415	353		1		1	1	1			1			1
16553_3	SAMN02646222	GCA_000611105.1		Other_GC2	MD		415	353		1		1								1
16553_4	SAMN02646223	GCA_000611085.1		Other_GC2	MD		415	353		1		1	1	1			1			1
16553_6	SAMN02646224	GCA_000611045.1		Other_GC2	MD		415	353		1		1	1	1			1			1
16553_8	SAMN02646225	GCA_000611545.1		Other_GC2	MD		415	353		1		1	1	1			1			1
16553_9	SAMN02646230	GCA_000611185.1		Other_GC2	MD		415	353		1		1	1	1			1			1
24812_10	SAMN02567744	GCA_000583475.1		Clade_F	MD		526	978		1			1	1
24812_2	SAMN02649416	GCA_000682175.1		Clade_F	MD		2	281		1			1	1
24812_4	SAMN02567745	GCA_000583495.1		Clade_F	MD		525	281		1			1	1
24812_6	SAMN02567746	GCA_000583515.1		Clade_F	MD		2	281		1
24812_7	SAMN02692977	GCA_000682655.1		Clade_F	MD		2	281		1			1	1
24812_8	SAMN02692978	GCA_000682535.1		Clade_F	MD		668	990		1
24845_1	SAMN02570311	GCA_000589495.1		Clade_F	MD		2	281		1
24845_10	SAMN02570310	GCA_000588975.1		Clade_F	MD		2	982		1
24845_3	SAMN02570312	GCA_000589015.1		Clade_F	MD		2	281		1
24845_4	SAMN02570313	GCA_000589035.1		Clade_F	MD		2	281		1
24845_5	SAMN02570314	GCA_000588995.1		Clade_F	MD		2	281		1
24845_6	SAMN02570315	GCA_000589475.1		Clade_F	MD		2	281		1
24845_7	SAMN02570316	GCA_000589195.1		Clade_F	MD		2	281		1
24845_8	SAMN02570317	GCA_000588955.1		Clade_F	MD		2	281		1
24845_9	SAMN02570319	GCA_000589055.1		Clade_F	MD		2	281		1			1	1
24860_1	SAMN02649417	GCA_000627395.1		Clade_F	MD		2	281		1			1	1
24860_10	SAMN02567747	GCA_000583535.1		Clade_F	MD		2	281		1
24860_2	SAMN02567748	GCA_000583555.1		Clade_F	MD		2	281		1			1	1
24860_3	SAMN02692979	GCA_000682555.1		Clade_F	MD		2	281		1			1	1
24860_4	SAMN02567749	GCA_000583575.1		Clade_F	MD		2	281		1
24860_5	SAMN02692980	GCA_000682575.1		Clade_F	MD		2	281		1			1	1
24860_6	SAMN02649418	GCA_000627415.1		Clade_F	MD		2	281		1			1	1
24860_7	SAMN02567750	GCA_000583595.1		Clade_F	MD		2	281		1
24860_8	SAMN02567751	GCA_000583435.1		Clade_F	MD		2	281		1			1	1
24860_9	SAMN02692981	GCA_000681675.1		Clade_F	MD		2	281		1			1	1
24975_1	SAMN02614548	GCA_000592055.1		Clade_F	MD		2	281		1
24975_10	SAMN02649419	GCA_000627335.1		Clade_F	MD		2	281		1			1	1
24975_4	SAMN02614550	GCA_000591575.1		Clade_F	MD		2	281		1			1	1
24975_7	SAMN02614552	GCA_000591655.1		Clade_F	MD		2	281		1			1	1
24975_9	SAMN02614553	GCA_000591675.1		Clade_F	MD		2	281		1			1	1
25253_1	SAMN02570318	GCA_000589515.1		Clade_F	MD		2	281					1	1
25253_10	SAMN02570320	GCA_000589535.1		Clade_F	MD		2	281		1			1	1
25253_3	SAMN02570321	GCA_000589555.1		Clade_F	MD		2	281					1	1
25253_4	SAMN02570322	GCA_000589575.1		Clade_F	MD		2	281					1	1
25253_5	SAMN02570323	GCA_000589595.1		Clade_F	MD		2	985		1
25253_6	SAMN02570324	GCA_000589615.1		Clade_F	MD		2	281		1			1	1
25253_7	SAMN02570325	GCA_000589635.1		Clade_F	MD		661	281		1			1	1
25253_8	SAMN02570326	GCA_000589355.1		Clade_F	MD		2	281		1			1	1
25307_1	SAMN02570327	GCA_000589375.1		Clade_F	MD		2	281					1	1
25307_2	SAMN02570328	GCA_000589395.1		Clade_F	MD		2	281		1
25307_3	SAMN02570329	GCA_000589415.1		Clade_F	MD		2	281					1	1
25307_4	SAMN02570331	GCA_000589435.1		Clade_F	MD		2	983					1	1
25307_5	SAMN02570332	GCA_000589455.1		Clade_F	MD		2	984		1			1	1
25307_6	SAMN02570333	GCA_000589075.1		Clade_F	MD		2	281					1	1
25307_8	SAMN02570334	GCA_000589095.1		Clade_F	MD		2	281		1			1	1
25442_1	SAMN02649420	GCA_000671655.1		Clade_F	MD		2	349		1			1	1
25442_5	SAMN02649421	GCA_000627675.1		Clade_F	MD		1235	987		1
25442_7	SAMN02649422	GCA_000627695.1		Clade_F	MD		673	988		1			1	1
25442_9	SAMN02649423	GCA_000627715.1		Clade_F	MD		674	989		1			1	1
25561_1	SAMN02614554	GCA_000591635.1		Clade_F	MD		2	349		1			1	1
25561_10	SAMN02614556	GCA_000592755.1		Clade_F	MD		2	349		1			1	1				1
25561_2	SAMN02614555	GCA_000591595.1		Clade_F	MD		2	349		1			1	1
25561_7	SAMN02614557	GCA_000591615.1		Clade_F	MD		2	349		1			1	1
25569_6	SAMN02646232	GCA_000611425.1		Clade_F	MD		2	349		1			1	1				1
25681_2	SAMN02644664	GCA_000592515.1		Clade_F	MD		2	349		1			1	1				1
25681_3	SAMN02644665	GCA_000592535.1		Clade_F	MD		2	349		1			1	1
25681_5	SAMN02644666	GCA_000592555.1		Clade_F	MD		2	349		1								1
25681_6	SAMN02644667	GCA_000592575.1		Clade_F	MD		2	349		1			1	1				1
25681_8	SAMN02644668	GCA_000592595.1		Clade_F	MD		2	349		1			1	1				1
25681_9	SAMN02644669	GCA_000592615.1		Clade_F	MD		2	349		1			1	1				1
25691_1	SAMN02614535	GCA_000592335.1		Clade_F	MD		2	349		1			1	1				1
25691_10	SAMN02614539	GCA_000591975.1		Clade_F	MD		2	349		1			1	1
25691_2	SAMN02614536	GCA_000592255.1		Clade_F	MD		2	349	1	1
25691_5	SAMN02692984	GCA_000681655.1		Clade_F	MD		2	349	1	1
25691_6	SAMN02614537	GCA_000592275.1		Clade_F	MD		2	349	1	1			1	1
25691_9	SAMN02614538	GCA_000592295.1		Clade_F	MD		2	349	1	1			1	1				1
25750_1	SAMN02692988	GCA_000681935.1		Clade_F	MD		2	349	1	1
25750_6	SAMN02644670	GCA_000592635.1		Clade_F	MD		2	349	1	1
25750_7	SAMN02644671	GCA_000591755.1		Clade_F	MD		2	349		1			1	1
25750_8	SAMN02644672	GCA_000591775.1		Clade_F	MD		2	349	1	1
25766_1	SAMN02614514	GCA_000592075.1		Clade_F	MD		2	349	1	1								1
25766_10	SAMN02614533	GCA_000592395.1		Clade_F	MD		2	349		1			1	1				1
25766_2	SAMN02614527	GCA_000591995.1		Clade_F	MD		2	349		1			1	1				1
25766_3	SAMN02614528	GCA_000592015.1		Clade_F	MD		2	349	1	1			1	1				1
25766_4	SAMN02614529	GCA_000592415.1		Clade_F	MD		2	349		1			1	1				1
25766_5	SAMN02614530	GCA_000592355.1		Clade_F	MD		2	349	1	1								1
25766_6	SAMN02614531	GCA_000592235.1		Clade_F	MD		2	349		1			1	1				1
25766_7	SAMN02614532	GCA_000592315.1		Clade_F	MD		2	349		1			1	1				1
25766_9	SAMN02614534	GCA_000592375.1		Clade_F	MD		2	349	1	1								1
25878_1	SAMN02644705	GCA_000600415.1		Clade_F	MD		2	349		1			1	1				1
25878_3	SAMN02644707	GCA_000600455.1		Clade_F	MD		2	349	1	1			1	1				1
25935_1	SAMN02614540	GCA_000592095.1		Clade_F	MD		2	349		1			1	1
25935_10	SAMN02614549	GCA_000591695.1		Clade_F	MD		2	349		1			1	1
25935_2	SAMN02614541	GCA_000592115.1		Clade_F	MD		2	349	1	1			1	1
25935_4	SAMN02614542	GCA_000592135.1		Clade_F	MD		2	349	1	1			1	1
25935_5	SAMN02614543	GCA_000592155.1		Clade_F	MD		2	349	1	1								1
25935_6	SAMN02614544	GCA_000592175.1		Clade_F	MD		2	349	1	1			1	1
25935_7	SAMN02614545	GCA_000592195.1		Clade_F	MD		2	349		1			1	1
25935_8	SAMN02614546	GCA_000592215.1		Clade_F	MD		2	349	1	1			1	1
25935_9	SAMN02614547	GCA_000592035.1		Clade_F	MD		2	349	1	1								1
26016_1	SAMN02646235	GCA_000611325.1		Clade_F	MD		2	349		1			1	1				1
26016_10	SAMN02646234	GCA_000611405.1		Clade_F	MD		2	349	1	1			1	1				1
26016_4	SAMN02646236	GCA_000611265.1		Clade_F	MD		2	349		1			1	1				1
26016_5	SAMN02646368	GCA_000611445.1		Clade_F	MD		2	349		1			1	1				1
26016_6	SAMN02646369	GCA_000611345.1		Clade_F	MD		2	349		1			1	1				1
26016_8	SAMN02646370	GCA_000611525.1		Clade_F	MD		2	986	1	1			1	1				1
26016_9	SAMN02646381	GCA_000627375.1		Clade_F	MD		2	349	1	1			1	1				1
42057_2	SAMN02649523	GCA_000627735.1		Clade_F	MD		2	281	1	1			1	1				1
43557_1	SAMN02644708	GCA_000600375.1		Clade_F	MD		2	349	1	1
44298_1	SAMN02646372	GCA_000627495.1		Clade_F	MD		2	281		1
44298_10	SAMN02646371	GCA_000627615.1		Clade_F	MD		2	281		1
44298_2	SAMN02646373	GCA_000627515.1		Clade_F	MD		2	281		1
44298_3	SAMN02646374	GCA_000671495.1		Clade_F	MD		2	281		1
44298_4	SAMN02646375	GCA_000627535.1		Clade_F	MD		2	281		1
44298_5	SAMN02646376	GCA_000671535.1		Clade_F	MD		2	281		1
44298_6	SAMN02646377	GCA_000627555.1		Clade_F	MD		2	281		1
44298_7	SAMN02646378	GCA_000627575.1		Clade_F	MD		2	281		1
44298_8	SAMN02646379	GCA_000671555.1		Clade_F	MD		2	281		1
44298_9	SAMN02646380	GCA_000627595.1		Clade_F	MD		2	281		1
44327_1	SAMN02644673	GCA_000591835.1		Clade_F	MD		2	349	1	1
44327_2	SAMN02644674	GCA_000591735.1		Clade_F	MD		2	349	1	1
44327_4	SAMN02644675	GCA_000591855.1		Clade_F	MD		2	349	1	1
44327_5	SAMN02644676	GCA_000591875.1		Clade_F	MD		2	349	1	1
44327_6	SAMN02644690	GCA_000591935.1		Clade_F	MD		2	349	1	1
44327_7	SAMN02644677	GCA_000591815.1		Clade_F	MD		2	349	1	1
44327_8	SAMN02644678	GCA_000591715.1		Clade_F	MD		2	349	1	1
44362_1	SAMN02644710	GCA_000600935.1		Clade_F	MD		2	349	1	1
44362_10	SAMN02644709	GCA_000600915.1		Clade_F	MD		2	349	1	1
44362_2	SAMN02644711	GCA_000600435.1		Clade_F	MD		2	349	1	1
44362_3	SAMN02644712	GCA_000600475.1		Clade_F	MD		2	349	1	1
44362_4	SAMN02644713	GCA_000600495.1		Clade_F	MD		2	349	1	1
44362_5	SAMN02644714	GCA_000600515.1		Clade_F	MD		2	349	1	1
44362_6	SAMN02644721	GCA_000600535.1		Clade_F	MD		2	349	1	1
44362_7	SAMN02644722	GCA_000600555.1		Clade_F	MD		2	349	1	1
44362_8	SAMN02644723	GCA_000600575.1		Clade_F	MD		2	349	1	1
44362_9	SAMN02644724	GCA_000600595.1		Clade_F	MD		2	981	1	1
44437_3	SAMN02644725	GCA_000600615.1		Clade_F	MD		2	281		1
44437_4	SAMN02644726	GCA_000600635.1		Clade_F	MD		2	281		1
44437_5	SAMN02644727	GCA_000600655.1		Clade_F	MD		2	281		1
44437_7	SAMN02644728	GCA_000600675.1		Clade_F	MD		2	281		1
44437_8	SAMN02644729	GCA_000600695.1		Clade_F	MD		2	281		1
44437_9	SAMN02644730	GCA_000600715.1		Clade_F	MD		2	281		1
44467_1	SAMN02644680	GCA_000592675.1		Clade_F	MD		2	349	1	1
44467_10	SAMN02644679	GCA_000592655.1		Clade_F	MD		UNKNOWN	349	1	1
44467_2	SAMN02644682	GCA_000592695.1		Clade_F	MD		2	349	1	1
44467_3	SAMN02644683	GCA_000592715.1		Clade_F	MD		2	349	1	1
44467_4	SAMN02644684	GCA_000592735.1		Clade_F	MD		2	349	1	1
44467_5	SAMN02644685	GCA_000592435.1		Clade_F	MD		2	349	1	1
44467_6	SAMN02644686	GCA_000592455.1		Clade_F	MD		2	349	1	1
44467_7	SAMN02644687	GCA_000592475.1		Clade_F	MD		2	349	1	1
44467_8	SAMN02644688	GCA_000592495.1		Clade_F	MD		2	349	1	1
44467_9	SAMN02644689	GCA_000591955.1		Clade_F	MD		2	349	1	1
44839_10	SAMN02646382	GCA_000627355.1		Clade_F	MD		2	281		1			1	1
44839_8	SAMN02646383	GCA_000671515.1		Clade_F	MD		2	281		1			1	1
44839_9	SAMN02646384	GCA_000671575.1		Clade_F	MD		2	281					1	1
44857_10	SAMN02644691	GCA_000591895.1		Clade_F	MD		2	281		1			1	1
44857_9	SAMN02644692	GCA_000591915.1		Clade_F	MD		2	281		1			1	1
44895_1	SAMN02570344	GCA_000589295.1		Clade_F	MD		2	281		1			1	1
44895_10	SAMN02570343	GCA_000589275.1		Clade_F	MD		2	281		1			1	1
44895_2	SAMN02570423	GCA_000589315.1		Clade_F	MD		2	281		1			1	1
44895_3	SAMN02570424	GCA_000589835.1		Clade_F	MD		2	281		1			1	1
44895_4	SAMN02570425	GCA_000588935.1		Clade_F	MD		2	281		1
44895_5	SAMN02570426	GCA_000589715.1		Clade_F	MD		2	281		1			1	1
44895_6	SAMN02570427	GCA_000589735.1		Clade_F	MD		2	281		1			1	1
44895_8	SAMN02570428	GCA_000588915.1		Clade_F	MD		2	281		1			1	1
44895_9	SAMN02570429	GCA_000588895.1		Clade_F	MD		2	281		1			1	1
45057_4	SAMN02649530	GCA_000611505.1		Clade_F	MD		2	281		1
472237-1196	SAMN02371043	GCA_000581495.1		Clade_F	MD		2	281		1
796380-2102	SAMN02371052	GCA_000581415.1		Clade_F	MD		2	349	1	1			1	1				1
7978mff		GCF_001077675.1		Non_GC2	Other		437	112				1									0
929679-2095	SAMN02371053	GCA_000581375.1		Clade_F	MD		2	349	1	1			1	1				1
9BJAB11		GCF_000805035.1		Other_GC2	Other	1999	2	350	1			1					1
AB_2008-15-34-7	SAMN02471277	GCA_000301915.1		Clade_F			2	349	1	1								1
AB0057		GCF_000021245.1		Non_GC2	Other		1	1833				1	1	1			1				0
AB042		GCF_001941765.1		Non_GC2	Other		437	112				1									0
Ab04mff		GCF_001077655.1		Non_GC2	Other		10	124				1						1	1		0
AB07104		GCF_000419385.1		Other_GC2	Other		2	0	1			1		1			1		1
AB15958		GCF_000301215.1		Other_GC2	Other		2	208		1		1		1			1
AB30		GCF_000746645.1		Clade_E	Other		79	758	1											1
AB31		GCF_000746605.1		Non_GC2	Other		638	1000				1									0
Ab44444	SAMN02596918	GCA_000297955.1		Clade_F			2	281		1
AB5158		GCF_000301375.1		Other_GC2	Other		2	208		1		1		1			1		1
AB90905		GCF_000302075.1		Other_GC2	Other		2	208	1			1
ABBL009	SAMN04145620	GCA_001432445.1		Other_GC2	IL	2005	2	281					1	1
ABBL045	SAMN04145656	GCA_001433205.1		Clade_F	IL	2007	2	281		1			1	1
ABBL060		GCF_001414645.1		Other_GC2	Other	2008	2	208			1	1		1			1		1
ABBL073		GCF_001415095.1		Other_GC2	Other	2009	2	473		1	1	1		1			1		1
ABBL095		GCF_001415535.1		Other_GC2	Other	2009	UNKNOWN	UNKNOWN		1	1	1
ABBL124		GCF_001416095.1		Other_GC2	Other	2011	2	208			1	1
ABIsac_ColiR	SAMEA2272736	GCA_000333735.1		Clade_F	France	2011	UNKNOWN	281	1	1					1	1		1
ABIsac_ColiS	SAMEA2272114	GCA_000333715.1		Clade_F	France	2011	2	281	1	1					1	1		1
ABNIH1	SAMN00855421	GCA_000222225.2		Clade_F	NIH	2007	UNKNOWN	1833		1			1	1
ABNIH18	SAMN02470697	GCA_000354115.1		Clade_F	NIH	2007	2	281		1
ABNIH25	SAMN02470689	GCA_000353915.1		Clade_F	NIH	2007	2	281		1			1	1
ABNIH4	SAMN00857901	GCA_000222285.2		Other_GC2	NIH	2007	2	281		1
ABNIH5	SAMN02470681	GCA_000353935.1		Clade_F	NIH	2007	2	281		1			1	1
ABUH304350		GCF_000809005.3	doi: 10.1186/s13073-016-0279-y	Clade_A	UH	2009	2	208	1			1		1			1	1	1		12	R		R			R	R		R				R	R	R	R					R			R	R
ABUH319118		GCF_000808845.3	doi: 10.1186/s13073-016-0279-y	Clade_A	UH	2008	2	208	1			1		1			1	1	1
ABUH337	SAMN06461789	GCF_002028475.1	This study	Clade_A	UH	2009	2	208	1			1		1			1	1	1		9			R			R	R		R	S			R			R							S	R
ABUH339	SAMN06461788	GCF_002028445.1	This study	Clade_A	UH	2009	2	208	1			1		1			1	1	1		9			I			S	R		R	S			R			R							I	R
ABUH341	SAMN06461787	GCF_002028535.1	This study	Clade_A	UH	2009	2	208	1			1		1			1	1	1		10			R			R	R		R	S			R	R		R							I	R
ABUH343	SAMN06461786	GCF_002028485.1	This study	Clade_C	UH	2009	2	208				1	1	1			1				7			R			R	R		R				R			S								S
ABUH345	SAMN06461796	GCF_002183875.1	This study	Clade_A	UH	2009	2	208	1			1		1			1		1		9			I			R	R		R	S			R			R							R	R
ABUH347	SAMN06461795	GCF_002183905.1	This study	Clade_A	UH	2009	2	208	1			1		1			1	1	1		9			R			R	R		R	S			R			R							I	R
ABUH353	SAMN06461794	GCF_002182875.1	This study	Clade_A	UH	2009	2	208	1			1		1			1	1	1		7			R			R	R		R				R			R								R
ABUH356	SAMN06461888	GCF_002182895.1	This study	Clade_C	UH	2009	2	208				1	1	1			1				9			R			R	R		R	S			S	R		R								S
ABUH358	SAMN06461887	GCF_002182925.1	This study	Clade_D	UH	2009	2	350	1			1					1				7			S			R	R		R				R			R								I
ABUH360	SAMN06461886	GCF_002183925.1	This study	Non_GC2	UH	2009	10	447				1									5						S	S		R				S											S
ABUH363	SAMN06461885	GCF_002182945.1	This study	Clade_E	UH	2009	79	1852			1	1									6			R			I	S		R				R											R
ABUH367	SAMN06461884	GCF_002182955.1	This study	Clade_B	UH	2009	2	208		1		1		1			1		1		8			I			R	R		R	S			R			R								R
ABUH371	SAMN06461826	GCF_002183945.1	This study	Clade_A	UH	2009	2	208	1			1		1			1	1	1		7			R			R	R		R				R			R								R
ABUH374	SAMN06461825	GCF_002182965.1	This study	Clade_A	UH	2009	2	208	1			1		1			1		1		9			R			R	R		R	S	R		R			R								R
ABUH375	SAMN06461824	GCF_002183635.1	This study	Clade_B	UH	2009	2	208		1		1		1			1		1		8			R			R	R		R	S			R			R								R
ABUH379	SAMN06461823	GCF_002182505.1	This study	Clade_A	UH	2009	2	208	1			1		1			1	1	1		8			R			R	R		R	S			R			R								R
ABUH383	SAMN06461821	GCF_002182545.1	This study	Clade_B	UH	2009	2	208	1	1		1		1			1	1			7			R			R	R		R				R			R								R
ABUH388	SAMN06461820	GCF_002183665.1	This study	Clade_A	UH	2009	2	208	1			1		1			1	1	1		7			R			R	R		R				R			R								R
ABUH390	SAMN06117705	GCF_002014265.1	This study	Clade_D	UH	2009	2	350	1			1						1			7			I			R	R		R				R			R								R
ABUH393	SAMN06117706	GCF_002014105.1	This study	Non_GC2	UH	2009	78	1837	1			1									6			R			R	S		R				S											S
ABUH394	SAMN06461819	GCF_002182605.1	This study	Clade_B	UH	2009	2	208		1		1		1			1		1		7			I			R	R		R				R			R								R
ABUH396	SAMN06117707	GCF_002014315.1	This study	Non_GC2	UH	2009	UNKNOWN	1490				1									6			S			S	S		S				S											S
ABUH397	SAMN06461818	GCF_002183675.1	This study	Non_GC2	UH	2009	48	1854				1									6			S			S	S		S				S											S
ABUH399	SAMN06117708	GCF_002014325.1	This study	Non_GC2	UH	2009	250	1849		1		1						1			8			I			R	R		R	S			R			R								R
ABUH400	SAMN06461817	GCF_002183725.1	This study	Clade_D	UH	2009	2	350	1			1					1	1			7			R			R	R		R				R			R								R
ABUH402	SAMN06117709	GCF_002014155.1	This study	Clade_D	UH	2009	UNKNOWN	350	1			1						1			7			S			S	S		I	S			R											R
ABUH404571	SAMN03268808	GCA_000809085.3		Clade_F	UH		2	281	1	1			1	1				1
ABUH405	SAMN06117710	GCF_002014355.1	This study	Clade_D	UH	2009	2	350	1			1						1			8			I			R	R		R	S			R			R								R
ABUH407	SAMN06461815	GCF_002182625.1	This study	Clade_D	UH	2009	2	350	1			1					1	1			7			I			R	R		R				R			R								R
ABUH413	SAMN06461814	GCF_002182615.1	This study	Clade_A	UH	2009	2	208				1		1			1		1		8			I			R	R		R	S			R			R								R
ABUH414	SAMN06117712	GCF_002014345.1	This study	Non_GC2	UH	2009	406	1836				2				1					8			I			R	R		R	S			R			R								R
ABUH417	SAMN06117713	GCF_002014405.1	This study	Other_GC2	UH	2009	2	348				1		1				1			7			S			I	R		R				I			R								R
ABUH420	SAMN06117714	GCF_002014395.1	This study	Other_GC2	UH	2009	2	348	1			1		1				1			8			R			R	R		R	S			R			R								R
ABUH421	SAMN06461813	GCF_002183705.1	This study	Clade_D	UH	2009	2	350	1			1					1	1			8			S			R	R		R	S			R			R								R
ABUH424	SAMN06461812	GCF_002182645.1	This study	Clade_A	UH	2009	2	208	1			1		1			1		1		8			R			R	R		R	S			R			R								R
ABUH425	SAMN06461811	GCF_002183735.1	This study	Clade_A	UH	2009	2	1855	1			1		1			1		1		8			R			R	R		R	S			R			R								R
ABUH426	SAMN06117715	GCF_002014175.1	This study	Clade_D	UH	2009	2	350	1			1						1			8			S			R	R		R	S			R			R								R
ABUH428	SAMN06461810	GCF_002182685.1	This study	Clade_E	UH	2009	79	1835	1		1	1						1			8			R			R	S		R	S			R			R								R
ABUH431	SAMN06461809	GCF_002182695.1	This study	Clade_D	UH	2009	2	350	1			1						1			8			R			R	R		R	S			R			R								R
ABUH432	SAMN06117716	GCF_002014195.1	This study	Clade_A	UH	2009	2	208	1			1						1			8			R			R	R		R	S			R			R								R
ABUH434	SAMN06461808	GCF_002183765.1	This study	Clade_A	UH	2009	2	208	1			1		1			1	1	1		8			R			R	R		R	S			R			R								R
ABUH435	SAMN06117717	GCF_002014235.1	This study	Clade_A	UH	2009	2	208	1			1						1			8			R			R	R		R	S			R			R								R
ABUH437	SAMN06461807	GCF_002183785.1	This study	Clade_C	UH	2009	2	208				1	1	1			1				7			R			R	R		R				R			S								R
ABUH438	SAMN06117718	GCF_002014435.1	This study	Clade_A	UH	2009	2	208				1									7			R			I	R		R				R			S								R
ABUH441	SAMN06117719	GCF_002014445.1	This study	Clade_A	UH	2009	2	208	1			1									7			R			R	R		R				R			R								R
ABUH442	SAMN06461806	GCF_002182705.1	This study	Clade_D	UH	2009	2	350	1			1					1	1			8			S			R	R		R	S			R			R								R
ABUH446	SAMN06461805	GCF_002182725.1	This study	Clade_D	UH	2009	2	350	1			1					1	1			8			S			R	R		R	S			R			R								I
ABUH449	SAMN06461804	GCF_002182765.1	This study	Clade_A	UH	2009	2	208	1			1					1	1			8			R			R	R		R	S			S			R								S
ABUH453	SAMN06117720	GCF_002017685.1	This study	Clade_A	UH	2009	2	208	1			1						1			16	R		R			R	R		R	S			R	R	R	R		R			R	R		R
ABUH454	SAMN06461803	GCF_002183805.1	This study	Clade_D	UH	2009	2	350	1			1					1	1			16	R		I			R	R		R	S			R	R	R	R		R			R	R		R
ABUH457	SAMN06461802	GCF_002182785.1	This study	Clade_D	UH	2009	2	350	1			1					1	1			16	R		I			R	R		R	S			R	R	R	R		R			R	R		R
ABUH458	SAMN06461801	GCF_002182795.1	This study	Clade_D	UH	2009	2	350	1			1					1	1			17	R		I			R	R		R	S	S		R	R	R	R		R			R	R		I
ABUH462	SAMN06117722	GCF_002017195.1	This study	Clade_D	UH	2009	2	350	1			1						1			16	R		I			R	R		R	S			R	R	R	R		R			R	R		R
ABUH464	SAMN06461800	GCF_002183815.1	This study	Clade_A	UH	2009	2	208	1			1									16	R		I			R	R		R	S			R	R	R	R		R			R	R		S
ABUH468	SAMN06117723	GCF_002017705.1	This study	Clade_D	UH	2010	2	350	1			1						1			17	R		I			R	R		R	S	R		R	R	R	R		R			R	R		R
ABUH471	SAMN06117724	GCF_002017265.1	This study	Clade_D	UH	2010	2	350	1			1						1			16	R		I			R	R		R	S			R	R	R	R		R			R	R		R
ABUH473	SAMN06461799	GCF_002182805.1	This study	Clade_D	UH	2010	2	350	1			1					1	1			16	R		I			R	R		R	S			R	R	R	R		R			R	R		R
ABUH474	SAMN06117725	GCF_002017255.1	This study	Clade_D	UH	2010	2	350	1			1						1			16	R		I			R	R		R	S			R	R	R	R		R			R	R		I
ABUH475	SAMN06461798	GCF_002183845.1	This study	Clade_A	UH	2010	2	208	1			1									16	S		I			R	R		R	R			S	R	R	R		R			R	S		S
ABUH477	SAMN06117726	GCF_002017735.1	This study	Clade_D	UH	2010	2	350	1			1						1			16	R		S			R	R		R	R			R	R	R	R		R			R	R		I
ABUH479	SAMN06461797	GCF_002182845.1	This study	Clade_D	UH	2010	2	350	1			1					1	1			16	R		R			R	R		R	S			R	R	R	R		R			R	R		R
ABUH480	SAMN06117727	GCF_002017285.1	This study	Clade_D	UH	2010	2	350	1			1						1			16	R		S			R	R		R	S			R	R	R	R		R			R	R		R
ABUH483	SAMN06117728	GCF_002017795.1	This study	Clade_D	UH	2010	2	350	1			1						1			17	R		I			R	R		R	S	R		R	R	R	R		R			R	R		R
ABUH4837		GCF_000808785.3	doi: 10.1186/s13073-016-0279-y	Clade_B	UH	2007	2	208				1					1		1
ABUH485	SAMN06461856	GCF_002183855.1	This study	Clade_D	UH	2010	2	350	1			1					1	1
ABUH496	SAMN06461855	GCF_002182865.1	This study	Clade_A	UH	2010	UNKNOWN	208	1			1		1			1	1	1		16	R		R			R	R		R	S			R	R	R	R		R			R	R		R
ABUH497144		GCF_000808885.3	doi: 10.1186/s13073-016-0279-y	Clade_B	UH	2008	2	208	1	1		1		1			1	1	1
ABUH499	SAMN06461854	GCF_002183485.1	This study	Clade_A	UH	2011	2	208	1			1		1			1		1		16	R		R			R	R		R	S			R	R	R	R		R			R	R		R
ABUH501	SAMN06117730	GCF_002017745.1	This study	Clade_D	UH	2011	2	350	1			1									17	S		I			R	R		R	S	R		R	R	R	R		R			R	R		I
ABUH502	SAMN06461853	GCF_002182345.1	This study	Clade_E	UH	2011	79	1835			1	1									16	S		I			R	R		R	R			R	R	R	R		R			S	R		R
ABUH504	SAMN06117731	GCF_002017765.1	This study	Clade_C	UH	2011	2	208	1			1	1	1							16	S		R			R	R		R	S			R	R	I	R		R			R	R		S
ABUH504227		GCF_000808775.3	doi: 10.1186/s13073-016-0279-y	Clade_A	UH	2008	2	208	1			1		1			1	1	1		14	R		R	R		R	R		R				R	R	R	R		R			R			R	R
ABUH505	SAMN06461852	GCF_002183505.1	This study	Clade_E	UH	2011	79	1835			1					1					17	I		I			R	R		R	S	R		R	R	R	R		R			R	R		R
ABUH508	SAMN06461851	GCF_002182365.1	This study	Clade_A	UH	2011	2	208	1			1		1			1	1	1		16	R		R			R	R		R	S			R	R	R	R		R			R	R		R
ABUH511	SAMN06461850	GCF_002182385.1	This study	Other_GC2	UH	2011	2	1850	1			1						1			16	R		I			R	R		R	S			R	R	R	R		R			R	R		R
ABUH513	SAMN06117734	GCF_002017805.1	This study	Non_GC2	UH	2011	941	1451				1									16	S		S			S	S		S				S	S	S	S		S			S	S		S
ABUH516	SAMN06117735	GCF_002017315.1	This study	Clade_E	UH	2011	79	1835	1		1	1						1			17	I		S			R	R		R	R	R		I	R	R	R		R			R	R		R
ABUH518	SAMN06461847	GCF_002182405.1	This study	Non_GC2	UH	2011	10	447	1			1						1			16	R		I			R	S		R	S			S	R	R	R		R			S	S		S
ABUH518307		GCF_000808945.3	doi: 10.1186/s13073-016-0279-y	Clade_A	UH	2008	2	208	1			1		1			1	1	1
ABUH519	SAMN06117736	GCF_002017405.1	This study	Clade_A	UH	2011	2	208	1			1						1			17	R		R			R	R		R	S	R		R	R	R	R		R			R	R		R
ABUH522	SAMN06117737	GCF_002016915.1	This study	Clade_A	UH	2011	2	208	1			1						1			17	R		R			R	R		R	S	R		R	R	R	R		R			R	R		R
ABUH524354		GCF_000809065.3	doi: 10.1186/s13073-016-0279-y	Clade_C	UH	2009	2	208				1
ABUH525	SAMN06117738	GCF_002017425.1	This study	Clade_A	UH	2011	2	208	1			1						1			16	R		R			R	R		R	S			R	R	R	R		R			R	R		R
ABUH526	SAMN06461844	GCF_002183515.1	This study	Non_GC2	UH	2011	3	106	1	1		1				1					16	S		I			R	R		R	S			R	R	R	R		R			R	R		R
ABUH529	SAMN06461843	GCF_002183545.1	This study	Clade_A	UH	2011	2	208	1			1		1			1	1	1		16	R		R			R	R		R	S			R	R	R	R		R			R	R		R
ABUH532	SAMN06461842	GCF_002183555.1	This study	Clade_A	UH	2011	2	208	1			1		1			1	1	1		16	R		R			R	R		R	S			R	R	R	R		R			R	R		R
ABUH533	SAMN06461841	GCF_002182425.1	This study	Clade_A	UH	2011	2	208				1		1			1		1		16	R		R			I	R		R				R	R	R	S		I			R	R		R
ABUH534	SAMN06117741	GCF_002017475.1	This study	Clade_A	UH	2011	2	208	1			1						1			16	R		R			R	R		R	S			R	R	R	R		R			R	R		R
ABUH537	SAMN06117742	GCF_002017485.1	This study	Non_GC2	UH	2011	10	447	1			1									17	S		I			R	S		R	S	R		S	R	I	R		R			R	R		S
ABUH542	SAMN06461839	GCF_002183585.1	This study	Clade_A	UH	2011	2	208	1			1		1			1		1		17	R		R			R	R		R	S	R		R	R	R	R		R			R	R		R
ABUH546	SAMN06117745	GCF_002016935.1	This study	Clade_D	UH	2011	2	350	1			1						1			16	R		R			R	R		R	S			R	R	R	R		R			R	R		I
ABUH547	SAMN06461838	GCF_002182445.1	This study	Clade_F	UH	2011	2	281	1	1			1	1				1			17	R		I			R	R		R	S	R		R	R	R	R		R			I	R		S
ABUH549	SAMN06117746	GCF_002016955.1	This study	Clade_D	UH	2011	2	350	1			1						1			16	R		I			R	R		R	S			R	R	R	R		R			R	R		R
ABUH550	SAMN06461837	GCF_002183595.1	This study	Clade_F	UH	2011	2	281	1	1			1	1				1			16	R		I			R	R		R	S			R	R	R	R		R			I	R		S
ABUH552	SAMN06117747	GCF_002017515.1	This study	Clade_D	UH	2011	2	350	1			1						1			16	R		I			R	R		R	S			R	R	R	R		R			R	R		I
ABUH553	SAMN06461836	GCF_002183625.1	This study	Clade_D	UH	2011	2	350	1			1					1	1			16	R		R			R	R		R	S			R	R	R	R		R			R	R		R
ABUH555	SAMN06117748	GCF_002017525.1	This study	Clade_A	UH	2011	2	208	1			1						1			16	R		R			R	R		R	S			R	R	R	R		R			R	R		R
ABUH557	SAMN06461834	GCF_002182465.1	This study	Non_GC2	UH	2011	221	1851													16	S		S			S	S		S				S	S	S	S		S			S	S		S
ABUH561	SAMN06117749	GCF_002016975.1	This study	Non_GC2	UH	2011	1088	1840		1		2			1	1					16	S		S			I	R		R	S			R	R	R	R		R			I	R		R
ABUH562	SAMN06461833	GCF_002182485.1	This study	Non_GC2	UH	2011	1088	1840		1		2		1	1	1	1		1		16	R		I			R	R		R	S			R	R	R	R		R			R	R		R
ABUH564	SAMN06117750	GCF_002016985.1	This study	Clade_E	UH	2012	79	1835			1									1	16	R		R			R	R		R	S			R	R	R	R		R			R	R		R
ABUH567	SAMN06117751	GCF_002017565.1	This study	Non_GC2	UH	2012	1088	1840		1		2			1	1					16	S		S			R	R		R	S			R	R	R	R		R			I	R		R
ABUH570	SAMN06117752	GCF_002016995.1	This study	Non_GC2	UH	2012	1088	1840		1		2			1	1		1			16	I		S			I	R		R	S			R	R	R	R		R			I	R		R
ABUH572	SAMN06461832	GCF_002183265.1	This study	Clade_F	UH	2012	2	281		1			1	1				1			16	R		S			R	R		R	S			R	R	R	I		R			R	R		R
ABUH575	SAMN06461831	GCF_002183275.1	This study	Clade_A	UH	2012	2	1853	1			1					1				16	R		S			R	R		R	S			R	R	I	R		R			R	R		R
ABUH576	SAMN06117753	GCF_002017555.1	This study	Other_GC2	UH	2012	2	417		1		1		1							16	R		I			R	R		R	S			R	R	R	R		R			R	R		R
ABUH578	SAMN06461830	GCF_002183285.1	This study	Clade_F	UH	2012	2	281	1	1			1	1				1			16	R		I			R	R		R	S			R	R	R	R		R			I	R		S
ABUH579	SAMN06117754	GCF_002017035.1	This study	Clade_D	UH	2012	2	350				1									16	S		S			R	R		R				S	S	R	S		R			R	R		S
ABUH580	SAMN06461829	GCF_002183325.1	This study	Clade_A	UH	2012	2	1853	1			1					1				17	S		R			R	R		R	S	R		S	R	R	R		R			R	S		S
ABUH582	SAMN06117755	GCF_002017055.1	This study	Clade_A	UH	2012	2	208	1			1									16	R		R			R	R		R	S			R	R	R	R		R			R	R		R
ABUH585	SAMN06117756	GCF_002017095.1	This study	Clade_F	UH	2012	2	281	1	1			1	1				1			17	R		I			R	R		R	S	R		R	R	R	R		R			I	R		S
ABUH586	SAMN06461828	GCF_002184055.1	This study	Clade_A	UH	2012	2	208	1			1		1			1		1		17	R		R			R	R		R	S	R		R	R	R	R		R			R	R		R
ABUH588	SAMN06117757	GCF_002017065.1	This study	Clade_F	UH	2012	2	281	1	1			1	1				1			16	R		I			R	R		R	S			R	R	R	R		R			I	R		S
ABUH589	SAMN06461827	GCF_002183345.1	This study	Other_GC2	UH	2012	2	417		1	1	1	1	1							16	R		R			R	R		R				R	R	R	R		R			R	R		R
ABUH591	SAMN06117758	GCF_002017115.1	This study	Clade_F	UH	2012	2	281	1	1			1	1				1			17	R		R			R	R		R	S	R		R	R	R	R		R			I	R		S
ABUH592	SAMN06461793	GCF_002184085.1	This study	Clade_A	UH	2012	2	208	1			1		1			1		1		16	R		R			R	R		R	S			R	R	R	R		R			R	R		R
ABUH594	SAMN06117759	GCF_002017125.1	This study	Clade_A	UH	2012	2	208	1			1									16	R		R			R	R		R	S			R	R	R	R		R			R	R		R
ABUH596	SAMN06461792	GCF_002183355.1	This study	Clade_A	UH	2012	2	208	1			1		1			1		1		16	R		R			R	R		R	S			R	R	R	R		R			R	R		R
ABUH597	SAMN06117760	GCF_002017105.1	This study	Clade_D	UH	2012	2	350	1			1									17	S		I			R	R		R	S	R		R	R	R	R		R			R	R		I
ABUH603	SAMN06117762	GCF_002017595.1	This study	Non_GC2	UH	2012	1088	1840		1		2			1	1		1			16	S		S			I	R		R	S			R	R	R	R		R			I	R		R
ABUH604	SAMN06461790	GCF_002183365.1	This study	Clade_C	UH	2012	2	208				1					1				16	S		R			R	R		R	S			I	R	R	S		R			R	R		S
ABUH606	SAMN06117763	GCF_002017615.1	This study	Clade_F	UH	2012	2	281	1	1			1	1				1			16	R		R			R	R		R	S			R	R	R	R		R			R	R		S
ABUH608	SAMN06461882	GCF_002183405.1	This study	Clade_D	UH	2012	2	350	1			1					1				17	S		R			R	R		R	S	R		R	R	R	R		R			R	R		R
ABUH610	SAMN06461881	GCF_002183435.1	This study	Clade_F	UH	2012	2	281	1	1			1	1				1			16	R		I			R	R		R	S			R	R	R	R		R			R	R	I	S
ABUH612	SAMN06117765	GCF_002017175.1	This study	Non_GC2	UH	2012	1088	1840		1		2						1			17	I		S			I	R		R	S	R		S	R	R	R		R			R	S		S
ABUH615	SAMN06117766	GCF_002017605.1	This study	Other_GC2	UH	2012	2	350	1			1						1			17	R		I			R	R		R	S	R		R	R	R	R		R			R	R		I
ABUH618	SAMN06117767	GCF_002017185.1	This study	Clade_C	UH	2012	2	208	1			1									16	S		R			R	R		R	S			I	R	R	R		R			R	R		S
ABUH619	SAMN06461879	GCF_002183425.1	This study	Non_GC2	UH	2012	250	1843	1			1		1		1					17	R		I			R	I		R	S	R		R	R	R	R		R			S	S		R
ABUH621	SAMN06117768	GCF_002017625.1	This study	Other_GC2	UH	2012	2	417		1		1		1							16	R		R			R	R		R	S			R	R	R	R		R			R	R		R
ABUH622	SAMN06461878	GCF_002183445.1	This study	Other_GC2	UH	2012	2	417		1	1	1	1	1							17	R		I			R	R		R	S	R		R	R	R	R		R			R	R		R
ABUH625	SAMN06461877	GCF_002184105.1	This study	Clade_A	UH	2012	2	208	1			1		1			1	1	1		17	R		S	R		I	R		R	S	R		R	R	R	R		R			R	R		R
ABUH627	SAMN06117770	GCF_002017675.1	This study	Clade_A	UH	2012	2	208	1			1									16	R		R			R	R		R				R	R	R	R		R			R	R		R
ABUH628	SAMN06461876	GCF_002183955.1	This study	Clade_F	UH	2013	2	281	1	1			1	1	1	1		1			17	R		I			I	R		R	S	R		R	R	R	R		R			I	R		R
ABUH630	SAMN06117771	GCF_002017205.1	This study	Clade_F	UH	2013	2	281		1			1	1				1			16	R		R			R	R		R	S			R	R	R	R		R			R	R		S
ABUH631	SAMN06461875	GCF_002183005.1	This study	Non_GC2	UH	2013	250	1843	1			1		1		1					17	R		I			R	R		R	S	R		R	R	R	R		R			I	S		R
ABUH632	SAMN06461874	GCF_002183975.1	This study	Clade_B	UH	2013	2	208		1		1		1			1		1		16	R		S			R	R		R	S			R	R	I	R		R			R	R		R
ABUH633	SAMN06117772	GCF_002016655.1	This study	Non_GC2	UH	2013	1088	1840		1		2						1			17	R		I			I	R		R	S	R		S	R	R	R		R			R	R		S
ABUH634	SAMN06461873	GCF_002183025.1	This study	Clade_A	UH	2013	2	208	1			1		1			1		1		16	R		R			R	R		R	S			R	R	R	R		R			R	R		R
ABUH636	SAMN06117773	GCF_002014245.1	This study	Clade_F	UH	2013	2	281	1	1					1	1		1			16	R		S			R	R		R	R			R	R	R	R		R			R	R		R
ABUH638	SAMN06461872	GCF_002183045.1	This study	Non_GC2	UH	2013	250	1849		1		1						1			16	R		I			I	R		R	S			S	R	R	R		R			R	R		R
ABUH639	SAMN06117774	GCF_002014275.1	This study	Non_GC2	UH	2013	1088	1840		1		2			1	1		1			16	I		S			R	R		R	S			S	R	R	R		R			R	R		S
ABUH641	SAMN06461871	GCF_002184005.1	This study	Clade_D	UH	2013	2	350	1			1					1	1			16	R		I			R	R		R				R	R	R	R		R			R	R		R
ABUH642	SAMN06117775	GCF_002016785.1	This study	Clade_E	UH	2013	79	1835			1	1									17	I		I			R	R		R	S	R		I	R	R	R		R			S	R		R
ABUH644	SAMN06461870	GCF_002183035.1	This study	Clade_D	UH	2013	2	350	1			1					1	1			17	R		I			R	R		R	S	R		R	R	R	R		R			R	R		I
ABUH645	SAMN06117776	GCF_002014475.1	This study	Other_GC2	UH	2013	2	417		1		1		1							16	S		R			R	R		R	S			R	R	R	R		R			R	S		S
ABUH648	SAMN06117777	GCF_002016735.1	This study	Clade_F	UH	2013	2	281	1	1					1	1					16	S		I			R	R		R	S			R	R	R	R		R			R	R		R
ABUH649	SAMN06461869	GCF_002183085.1	This study	Clade_F	UH	2013	2	281	1	1					1	1		1			16	R		I			I	R		R				R	R	R	R		R			I	R		R
ABUH650	SAMN06461868	GCF_002183105.1	This study	Non_GC2	UH	2013	250	1849		1		1									16	S		I			I	R		R	S			S	R	R	I		R			R	R		S
ABUH651	SAMN06117778	GCF_002017335.1	This study	Clade_D	UH	2013	2	350	1			1						1			15			I			R	R		R				R	R	R	R		R						I
ABUH653	SAMN06461867	GCF_002184025.1	This study	Clade_D	UH	2013	2	350	1			1					1	1			16	R		I			R	R		R	S			R	R	R	R		R			R	R		I
ABUH654	SAMN06117779	GCF_002016775.1	This study	Clade_D	UH	2013	2	350	1			1						1
ABUH657	SAMN06117780	GCF_002017345.1	This study	Clade_B	UH	2013	2	208	1	1		1						1			16	R		R			R	R		R	S			R	R	R	R		R			R	R		R
ABUH658	SAMN06461866	GCF_002183125.1	This study	Non_GC2	UH	2013	250	1849		1		1									16	S		R			R	R		R	S			S	R	R	R		R			R	R	S	S
ABUH660	SAMN06117781	GCF_002017355.1	This study	Clade_F	UH	2013	2	281	1	1					1	1		1			17	R		R			R	R		R	R	R		R	R	R	R		R			R	R		R
ABUH669	SAMN06117782	GCF_002016745.1	This study	Other_GC2	UH	2013	2	417	1	1	1	1		1							17	R		I			R	R		R	S	R		R	R	R	R		R			R	R		R
ABUH670	SAMN06461864	GCF_002183115.1	This study	Clade_F	UH	2013	2	281		1			1	1				1			16	R		S			S	R		R				R	R	R	R		R			I	R		S
ABUH672	SAMN06117783	GCF_002016815.1	This study	Clade_F	UH	2013	2	281	1	1					1	1		1			16	R		R			I	R		R	S			R	R	R	R		R			I	R		R
ABUH673	SAMN06461863	GCF_002183165.1	This study	Clade_F	UH	2013	2	281	1	1					1	1		1			16	R		I			I	R		R	S			R	R	R	R		R			I	R		R
ABUH675	SAMN06117784	GCF_002016825.1	This study	Non_GC2	UH	2013	250	1843	1			1		1							16	R		I			R	S		R	S			R	R	R	R		R			I	S		R
ABUH678	SAMN06461862	GCF_002183185.1	This study	Clade_C	UH	2013	2	208	1			1					1				17	S			R		R	R		R	S	R		I	R	R	R		R			R	R		S
ABUH680	SAMN06461861	GCF_002184035.1	This study	Clade_F	UH	2013	2	281	1	1					1	1		1			16	R		I			R	R		R	S			R	R	R	R		R			I	R		R
ABUH681	SAMN06117785	GCF_002017395.1	This study	Clade_F	UH	2013	2	281	1	1					1	1		1			16	R		I			R	R		R	S			R	R	R	R		R			R	R		R
ABUH687	SAMN06117786	GCF_002017415.1	This study	Clade_A	UH	2013	2	208	1			1									16	S		R			R	R		R	S			R	R	R	R		R			R	R		I
ABUH688	SAMN06461860	GCF_002183195.1	This study	Clade_A	UH	2013	2	473	1			1					1				17	S		R			R	R		R	S	R		I	R	R	R		R			R	R		S
ABUH690	SAMN06117787	GCF_002016865.1	This study	Clade_A	UH	2013	2	208	1			1									16	S		R			R	R		R				I	R	R	R		R			R	R		S
ABUH691	SAMN06461859	GCF_002183215.1	This study	Clade_A	UH	2013	2	208	1			1					1				16	S		R			R	R		R				I	R	R	R		R			R	R		S
ABUH692	SAMN06461858	GCF_002183245.1	This study	Clade_A	UH	2013	2	208	1			1					1				17	S		R			R	R		R	S	R		I	R	R	R		R			R	R	I	S
ABUH693	SAMN06117788	GCF_002016855.1	This study	Non_GC2	UH	2013	406	1836	1			2									16	S		S			R	R		R	S			S	R	R	R		R			S	S		S
ABUH695	SAMN05238607	GCF_001668865.1	This study	Clade_F	UH	2014	2	281	1	1					1	1		1			16	R		I			R	R		R	S			R	R	R	R		R			R	R		R
ABUH696	SAMN05238673	GCF_001673815.1	This study	Clade_F	UH	2014	2	281	1	1			1	1				1			16	I		I			R	R		R	S			R	R	R	R		R			I	R		S
ABUH698	SAMN05238608	GCF_001669495.1	This study	Clade_F	UH	2014	2	281	1	1					1	1		1			16	R		R			R	R		R	S			R	R	R	R		R			I	R		R
ABUH699	SAMN05238677	GCF_001673875.1	This study	Clade_F	UH	2014	2	281	1	1			1	1				1			16	I		I			R	R		R	R			R	R	R	R		R			R	R		S
ABUH702	SAMN05238678	GCF_001669365.1	This study	Clade_F	UH	2014	2	281		1								1			16	R		S			I	R		R	S			S	R	R	R		R			R	R		S
ABUH703	SAMN05238710	GCF_001674915.1	This study	Clade_F	UH	2014	2	281	1	1					1	1		1			17	R		R			R	R		R	S	R		R	R	R	R		R			R	R		R
ABUH704	SAMN05238609	GCF_001674345.1	This study	Clade_F	UH	2014	2	281	1	1					1	1		1			16	R		S			S	R		R	S			R	R	R	R		R			I	R	I	R
ABUH705	SAMN05238651	GCF_001674605.1	This study	Clade_F	UH	2014	2	281	1	1					1	1		1			16	R		S			R	R		R	R			R	R	R	R		R			R	R	I	R
ABUH706	SAMN05238674	GCF_001673805.1	This study	Clade_F	UH	2014	2	281	1	1					1	1		1			17	R		S				R		R	S	R		R	R	R	R		R			I	R	I	R
ABUH707	SAMN05238652	GCF_001674585.1	This study	Clade_F	UH	2014	2	281	1	1					1	1		1
ABUH708	SAMN05238711	GCF_001669705.1	This study	Clade_F	UH	2014	2	281	1	1					1	1		1			17	R		S			I	R		R	R	R		R	R	R	R		R			R	R		R
ABUH709	SAMN05238610	GCF_001669575.1	This study	Clade_F	UH	2014	2	281	1	1					1	1		1			16	R		S			I	R		R	S			R	R	R	R		R			I	R		R
ABUH710	SAMN05238653	GCF_001674635.1	This study	Clade_F	UH	2014	2	281	1	1					1	1		1			16	R		R			R	R		R	R			R	R	R	R		R			R	R		R
ABUH712	SAMN05238586	GCF_001674115.1	This study	Clade_F	UH	2014	2	281	1	1					1	1		1			16	R		I			R	R		R				R	R	R	R		R			R	R		R
ABUH713	SAMN05238679	GCF_001668765.1	This study	Clade_F	UH	2014	2	281	1	1					1	1		1			16	R		R			R	R		R				R	R	R	R		R			R	R		R
ABUH714	SAMN05238587	GCF_001668445.1	This study	Clade_F	UH	2014	2	281	1	1					1	1		1			16	R		S			I	R		R	S			R	R	R	R		R			I	R		R
ABUH715	SAMN05238712	GCF_001669225.1	This study	Clade_F	UH	2014	2	281	1	1					1	1		1			16	R		I			R	R		R	S			R	R	R	R		R			R	R		R
ABUH716	SAMN05238654	GCF_001668995.1	This study	Clade_F	UH	2014	2	281	1	1					1	1		1			17	R		I			R	R		R	S	R		R	R	R	R		R			R	R		R
ABUH717	SAMN05238713	GCF_001669255.1	This study	Clade_F	UH	2014	2	281	1	1					1	1		1			16	R		I			R	R		R	S			R	R	R	R		R			R	R	I	R
ABUH718	SAMN05238655	GCF_001674655.1	This study	Clade_F	UH	2014	2	281	1	1					1	1		1			17	R		R			R	R		R	S	R		R	R	R	R		R			R	R		R
ABUH719	SAMN05238656	GCF_001669005.1	This study	Clade_F	UH	2014	2	281	1	1					1	1		1			16	R		I			I	R		R	S			R	R	R	R		R			I	R		R
ABUH720	SAMN05238675	GCF_001668755.1	This study	Clade_F	UH	2014	2	281	1	1					1	1		1			16	R		I			R	R		R	S			R	R	R	R		R			R	R		R
ABUH721	SAMN05238657	GCF_001668515.1	This study	Clade_F	UH	2014	2	281		1					1	1					17	S		S			R	R		R	S	R		R	R	R	R		R			R	R		R
ABUH722	SAMN05238680	GCF_001669355.1	This study	Other_GC2	UH	2014	2	208	1	1	1	1		1			1		1		17	R		R			R	R		R	S	R		R	R	I	R		R			R	R		R
ABUH723	SAMN05238681	GCF_001673915.1	This study	Clade_F	UH	2014	2	281	1	1					1	1		1
ABUH724	SAMN05238714	GCF_001668645.1	This study	Clade_F	UH	2014	2	281		1			1	1				1			17	R		S			R	R		R	S	R		R	R	R	R		R			R	R		S
ABUH725	SAMN05238611	GCF_001674395.1	This study	Clade_F	UH	2014	2	281	1	1					1	1		1			16	R		S			R	R		R	S			R	R	R	R		R			I	R	I	R
ABUH726	SAMN05238658	GCF_001668475.1	This study	Clade_F	UH	2014	2	281	1	1					1	1		1			16	R		I			R	R		R	S			R	R	R	R		R			I	R		R
ABUH728	SAMN05238612	GCF_001674415.1	This study	Clade_F	UH	2014	2	281		1					1	1					17	S		S			R	R		R	S	R		R	R	R	R		R			R	R		R
ABUH729	SAMN05238682	GCF_001673905.1	This study	Clade_F	UH	2014	2	281	1	1					1	1		1			16	R		I			R	R		R	S			R	R	R	R		R			R	R	I	R
ABUH730	SAMN05238659	GCF_001669035.1	This study	Other_GC2	UH	2014	2	417		1	1	1		1							16	R		R			R	R		R	S			R	R	R	R		R			R	R		R
ABUH731	SAMN05238604	GCF_001668835.1	This study	Clade_F	UH	2014	2	281		1					1	1		1			16	R		S			I	R		R				R	R	R	R		R			I	R		R
ABUH733	SAMN05238660	GCF_001674665.1	This study	Other_GC2	UH	2014	2	208	1	1	1	1		1			1		1		16	R		R			R	R		R				R	R	R	R		R			R	R		R
ABUH734	SAMN05238661	GCF_001674695.1	This study	Non_GC2	UH	2014	1079	1483	1		1	1									16	S		R			R	R		S	S			S	R	S	R		R			S	S		S
ABUH735	SAMN05238613	GCF_001669535.1	This study	Other_GC2	UH	2014	2	208	1	1	1	1		1			1				16	R		R			R	R		R	S			R	R	R	R		R			R	R		R
ABUH736	SAMN05238595	GCF_001668945.1	This study	Clade_F	UH	2014	2	281	1	1					1	1		1			16	R		R			R	R		R	S			R	R	R	R		R			R	R		R
ABUH737	SAMN05238689	GCF_001673985.1	This study	Clade_F	UH	2014	2	281	1	1					1	1		1			16	R		R			R	R		R	S			R	R	R	R		R			I	R		R
ABUH738	SAMN05238694	GCF_001668815.1	This study	Clade_F	UH	2014	2	281	1	1					1	1		1			16	I		I			R	R		R				R	R	R	R		R			I	R		R
ABUH739	SAMN05238695	GCF_001674165.1	This study	Clade_F	UH	2014	2	281	1	1					1	1		1			17	R		R			R	R		R	S	R		R	R	R	R		R			I	R	I	R
ABUH740	SAMN05238715	GCF_001669265.1	This study	Clade_F	UH	2014	2	281	1	1					1	1		1			16	R		R			R	R		R	S			R	R	R	R		R			R	R	I	R
ABUH741	SAMN05238716	GCF_001669675.1	This study	Clade_F	UH	2014	2	281		1					1	1					16	S		R			R	R		R	S			R	R	R	R		R			R	R		R
ABUH743	SAMN05238615	GCF_001669505.1	This study	Clade_B	UH	2014	2	208	1	1		1		1			1		1		17	R		I			R	R		R	S	R		R	R	I	R		R			R	R		R
ABUH744	SAMN05238717	GCF_001668535.1	This study	Clade_F	UH	2014	2	281	1	1								1			16	R		S			R	R		R	S			S	R	R	R		R			I	S		S
ABUH745	SAMN05238619	GCF_001674425.1	This study	Clade_F	UH	2014	2	281	1	1			1	1				1			17	R		I			R	R		R	S	R		R	R	R	R		R			I	R		S
ABUH746	SAMN05238596	GCF_001669425.1	This study	Clade_F	UH	2014	2	281		1					1	1		1			17	R		S			I	R		R	S	R		R	R	R	R		R			I	R	S	R
ABUH747	SAMN05238690	GCF_001669305.1	This study	Clade_F	UH	2014	2	281		1			1	1		1		1			16	R		S			R	R		R	S			R	R	R	R		R			I	R		S
ABUH748	SAMN05238597	GCF_001674235.1	This study	Clade_F	UH	2014	2	281	1	1					1	1		1			16	R		I			R	R		R	S			R	R	R	R		R			R	R	S	R
ABUH749	SAMN05238642	GCF_001674085.1	This study	Clade_F	UH	2014	2	281	1	1					1	1		1			17	R		R			R	R		R	S	R		R	R	R	R		R			I	R	S	R
ABUH750	SAMN05238598	GCF_001668775.1	This study	Clade_F	UH	2014	2	281	1	1					1	1		1			17	R		R			R	R		R	S	R		R	R	R	R		R			R	R		R
ABUH751	SAMN05238676	GCF_001673825.1	This study	Clade_F	UH	2014	2	281	1	1					1	1		1			17	R		I			R	R		R	S	R		R	R	R	R		R			R	R		R
ABUH752	SAMN05238599	GCF_001674255.1	This study	Clade_F	UH	2014	2	281	1	1					1	1		1			16	R		I			R	R		R	S			R	R	R	R		R			I	R		R
ABUH753	SAMN05238600	GCF_001674295.1	This study	Clade_F	UH	2014	2	281	1	1					1	1		1			17	R		R			R	R		R	S	R		R	R	R	R		R			R	R	I	R
ABUH754	SAMN05238585	GCF_001674555.1	This study	Clade_F	UH	2014	2	281	1	1			1	1							16	S		S			R	R		R	S			R	R	R	R		R			R	R		S
ABUH755	SAMN05238623	GCF_001674435.1	This study	Clade_F	UH	2014	2	281	1	1					1	1		1			17	R		I			R	R		R	S	R		R	R	R	R		R			R	R	I	R
ABUH756	SAMN05238691	GCF_001668555.1	This study	Clade_F	UH	2015	2	281	1	1					1	1		1			16	R		I			R	R		R	S			R	R	R	R		R			R	R		R
ABUH758	SAMN05238606	GCF_001674325.1	This study	Clade_F	UH	2015	2	281	1	1		1									16	S		R			R	R		R	S			S	R	R	R		R			R	S		S
ABUH759	SAMN05238683	GCF_001669415.1	This study	Clade_F	UH	2015	2	281	1	1					1	1		1			16	R		I			R	R		R	S			R	R	R	R		R			I	R		R
ABUH760	SAMN05238601	GCF_001669435.1	This study	Clade_F	UH	2015	2	281	1	1					1	1		1			16	R		I			R	R		R	S			R	R	R	R		R			R	R	R	R
ABUH761	SAMN05238602	GCF_001674315.1	This study	Clade_F	UH	2015	2	281	1	1					1	1		1			16	R		I			R	R		R	S			R	R	R	R		R			I	R		R
ABUH762	SAMN05238605	GCF_001674365.1	This study	Clade_F	UH	2015	2	281	1	1					1	1		1			17	R		R			R	R		R	S	R		R	R	R	R		R			I	R		R
ABUH763	SAMN05238628	GCF_001674475.1	This study	Clade_F	UH	2015	2	281	1	1					1	1		1		1	17	R		I			R	R		R	S	R		R	R	R	R		R			R	R	I	R
ABUH764	SAMN05238687	GCF_001674015.1	This study	Clade_F	UH	2015	2	281	1	1					1	1		1			16	R		I			R	R		R	S			R	R	R	R		R			R	R		R
ABUH765	SAMN05238692	GCF_001669695.1	This study	Clade_F	UH	2015	2	281	1	1					1	1		1			16	R		I			R	R		R	S			R	R	R	R		R			I	R		R
ABUH766	SAMN05238603	GCF_001669455.1	This study	Clade_F	UH	2015	2	281	1	1					1	1		1			16	R		I			R	R		R	S			R	R	R	R		R			R	R	R	R
ABUH767	SAMN05238696	GCF_001668915.1	This study	Clade_F	UH	2015	2	281	1	1					1	1		1			17	R		I			R	R		R	S	R		R	R	R	R		R			I	R		R
ABUH768	SAMN05238702	GCF_001669185.1	This study	Clade_B	UH	2015	2	208	1	1		1									17	S		I			R	R		R	S	R		S	R	I	R		R			R	S		S
ABUH769	SAMN05238650	GCF_001674575.1	This study	Clade_F	UH	2015	2	281	1	1								1			17	R		R			R	R		R	S	R		I	R	R	R		R			R	S	I	S
ABUH770	SAMN05238662	GCF_001669025.1	This study	Clade_F	UH	2015	2	281	1	1								1			16	R		I			R	R		R	S			S	R	R	R		R			R	S		S
ABUH771	SAMN05238663	GCF_001669075.1	This study	Other_GC2	UH	2015	2	417		1	1	1	1								16	S		S			R	R		R	S			R	R	R	R		R			R	S		S
ABUH772	SAMN05238649	GCF_001673795.1	This study	Clade_F	UH	2015	2	281	1	1					1	1		1			17	R		R			R	R		R	S	R		R	R	R	R		R			R	R	I	R
ABUH773	SAMN05238697	GCF_001668465.1	This study	Clade_F	UH	2015	2	281	1	1								1			17	R		I			R	R		R	S	R		S	R	R	R		R			I	S		S
ABUH774	SAMN05238684	GCF_001673895.1	This study	Clade_F	UH	2015	2	281	1	1					1	1		1			16	R		I			R	R		R	S			R	R	R	R		R			R	R		R
ABUH775	SAMN05238698	GCF_001668935.1	This study	Clade_F	UH	2015	2	281	1	1					1	1		1			16	R		R			R	R		R	S			R	R	R	R		R			R	R		R
ABUH776	SAMN05238693	GCF_001669295.1	This study	Clade_F	UH	2015	2	281	1	1					1	1		1			16	R		I			R	R		R	S			R	R	R	R		R			I	R		R
ABUH777	SAMN05238646	GCF_001674075.1	This study	Clade_F	UH	2015	2	281	1	1					1	1		1			16	R		R			R	R		R	S			R	R	R	R		R			R	R		R
ABUH778	SAMN05238647	GCF_001674135.1	This study	Clade_F	UH	2015	2	281	1	1								1			17	R		R			R	R		R	S	R		R	R	R	R		R			R	S		S
ABUH779	SAMN05238664	GCF_001669635.1	This study	Clade_F	UH	2015	2	281	1	1					1	1		1			17	R		I			R	R		R	S	R		R	R	R	R		R			I	R		R
ABUH780	SAMN05238665	GCF_001674705.1	This study	Clade_F	UH	2015	2	281	1	1					1	1		1			17	R		I			R	R		R	S	R		R	R	R	R		R			R	R		R
ABUH781	SAMN05238666	GCF_001669095.1	This study	Clade_F	UH	2015	2	281		1					1	1		1			17	R		S			R	R		R	S	R		R	R	R	R		R			R	R		R
ABUH782	SAMN05238648	GCF_001668855.1	This study	Clade_F	UH	2015	2	281	1	1					1	1		1			16	R		R			R	R		R	R			R	R	R	R		R			I	R		R
ABUH783	SAMN05238667	GCF_001669595.1	This study	Clade_F	UH	2015	2	281		1					1	1		1			17	R		S			I	R		R	S	R		R	R	R	I		I			I	R		R
ABUH784	SAMN05238668	GCF_001674735.1	This study	Clade_F	UH	2015	2	281	1	1					1	1		1			16	R		R			R	R		R	S			R	R	R	R		R			R	R		R
ABUH785	SAMN05238703	GCF_001669195.1	This study	Clade_F	UH	2015	2	281	1	1					1	1		1			17	R		I			R	R		R	S	R		R	R	R	R		R			R	R		R
ABUH786	SAMN05238699	GCF_001674155.1	This study	Clade_F	UH	2015	2	281		1								1			16	R		S			S	R		R				S	R	R	S		R			S	S		S
ABUH787	SAMN05238669	GCF_001669105.1	This study	Clade_F	UH	2015	2	281	1	1								1			17	I		I			R	R		R	S	R		S	R	R	R		R			R	S	S	S
ABUH788	SAMN05238637	GCF_001674045.1	This study	Clade_F	UH	2015	2	281	1	1								1			17	R		I			R	R		R	S	R		S	R	R	R		R			I	S		S
ABUH789	SAMN05238670	GCF_001669605.1	This study	Clade_F	UH	2015	2	281	1	1								1			17	R		I			R	R		R	S	R		S	R	R	R		R			I	S		S
ABUH790	SAMN05238685	GCF_001673955.1	This study	Clade_F	UH	2015	2	281	1	1								1			16	R		I			R	R		R	S			S	R	R	R		R			R	R	I	S
ABUH791	SAMN05238671	GCF_001669115.1	This study	Clade_F	UH	2015	2	281	1	1								1			16	R		I			R	R		R	S			S	R	R	R		R			I	S		S
ABUH792	SAMN05238688	GCF_001668875.1	This study	Non_GC2	UH	2015	499	1847	1		1	1						1			16	R		R			R	I		R	S			S	R	R	R		R			R	R	S	R
ABUH793	SAMN05238672	GCF_001669145.1	This study	Clade_F	UH	2015	2	281	1	1					1	1		1		1	16	R		I			R	R		R	S			R	R	R	R		R			R	R		R
ABUH794	SAMN05238588	GCF_001674755.1	This study	Clade_F	UH	2015	2	281	1	1					1	1		1			16	R		I			R	R		R	S			R	R	R	R		R			I	R		R
ABUH795	SAMN05238570	GCF_001674485.1	This study	Clade_F	UH	2015	632	281	1	1					1	1		1			16	R		R			R	R		R	S			R	R	R	R		R			R	R	S	R
ABUH796	SAMN05238571	GCF_001674505.1	This study	Clade_F	UH	2015	2	281	1	1					1	1		1		1	16	R		I			R	R		R	S			R	R	R	R		R			R	R		R
ABUH797	SAMN05238700	GCF_001674185.1	This study	Non_GC2	UH	2015	250	1843				1									16	S		S			R	I		R				I	R	S	S		S			S	R		R
ABUH798	SAMN05238704	GCF_001674835.1	This study	Clade_F	UH	2015	2	281	1	1					1	1					16	S		I			R	R		R	S			R	R	R	R		R			I	R		R
ABUH799	SAMN05238705	GCF_001674845.1	This study	Clade_F	UH	2015	2	281	1	1					1	1		1			16	R		R			R	R		R	S			R	R	R	R		R			I	R		R
ABUH800	SAMN05238706	GCF_001674865.1	This study	Clade_F	UH	2015	2	281	1	1					1	1		1			17	R		I			R	R		R	S	R		R	R	R	R		R			I	R		R
ABUH801	SAMN05238707	GCF_001668585.1	This study	Clade_F	UH	2015	2	281		1					1	1		1			16	R		S			R	R		R	S			R	R	R	R		R			R	R		R
ABUH802	SAMN05238708	GCF_001674885.1	This study	Clade_F	UH	2016	2	281	1	1					1	1		1			17	R		I			I	R		R	S	R		R	R	R	R		R			I	R		R
ABUH803	SAMN05238589	GCF_001674785.1	This study	Clade_F	UH	2016	2	281	1	1					1	1		1			16	R		I			R	R		R	S			R	R	R	R		R			R	R		R
ABUH804	SAMN05238590	GCF_001674765.1	This study	Clade_F	UH	2016	2	281	1	1					1	1		1			16	R		R			R	R		R	S			R	R	R	R		R			R	R	I	R
ABUH805	SAMN05238591	GCF_001674805.1	This study	Clade_F	UH	2016	2	281	1	1					1	1		1			16	R		R			R	R		R	S			R	R	R	R		R			R	R		R
ABUH806	SAMN05238592	GCF_001669175.1	This study	Clade_F	UH	2016	2	281	1	1					1	1		1			16	R		R			R	R		R	S			R	R	R	R		R			I	R		R
ABUH807	SAMN05238572	GCF_001674515.1	This study	Clade_F	UH	2016	2	281	1	1					1	1		1			16	R		I			R	R		R	S			R	R	R	R		R			I	R		R
ABUH808	SAMN05238709	GCF_001669645.1	This study	Clade_F	UH	2016	2	281		1					1	1		1			16	R		R			R	R		R	S			R	R	R	R		R			R	R	I	R
ABUH809	SAMN05238632	GCF_001674035.1	This study	Clade_F	UH	2016	1236	281	1	1					1	1		1			16	R		R			R	R		R	R			R	R	R	R		R			R	R	I	R
ABUH810	SAMN05238701	GCF_001674215.1	This study	Clade_F	UH	2016	2	281		1					1	1		1			16	R		S			R	R		R	S			R	R	R	I		R			R	R		R
ABUH811	SAMN05238593	GCF_001674245.1	This study	Clade_F	UH	2016	2	281	1	1					1	1		1			16	R		I			R	R		R	S			R	R	R	R		R			I	R		R
ABUH812	SAMN05238594	GCF_001669525.1	This study	Clade_F	UH	2016	2	281		1			1	1		1		1			16	R		S			I	R		R	S			R	R	R	R		R			I	R		R
ABUH813	SAMN05238573	GCF_001668955.1	This study	Clade_F	UH	2016	2	281	1	1					1	1		1			16	R		I			R	R		R	S			R	R	R	R		R			R	R	I	R
ABUH814	SAMN05238686	GCF_001673975.1	This study	Clade_F	UH	2016	2	281	1	1					1	1		1			16	R		S				R		R	S			R	R	R	R		R			I	R		R
AC29		GCF_000695855.3		Other_GC2	Other		2	195	1			1					1		1
ACICU		GCF_000018445.1		Other_GC2	Other		2	437				1
AF401		GCF_001896005.1		Clade_E	Other		79	1848												1
AF673		GCF_001895985.1		Clade_A	Other		2	0				1		1			1		1
ARLG1792	SAMN06892244	GCA_002143235.1		Other_GC2			2	281					1	1
ARLG1882	SAMN06892256	GCA_002144975.1		Clade_F			2	281		1			1	1				1
ATCC17978		GCF_001593425.2		Non_GC2	Other		437	112	1												0
AYE		GCF_000069245.1		Non_GC2	Other		1	1604	1			1	1	2		1	1				0
B5075UW		GCF_000963815.1		Non_GC2	Other		1	1677	1			1			1	1		1			0
bH12OA2		GCF_000761175.1		Clade_E	Other		79	#N/A		1										1
CCF1	SAMN04993337	GCF_001664595.1	This study	Other_GC2	CC	2015	2	195	1			1					1		1		21	R	R	R	R	R	R	R	R	R		R	R	R	R	I	R		R			R	R	I	R	R
CCF10	SAMN04993351	GCF_001665125.1	This study	Clade_F	CC	2013	2	281	1	1					1	1		1			10		R	I					R	R				R			R		R					S	R	R
CCF11	SAMN04993353	GCF_001665145.1	This study	Non_GC2	CCF	2012	406	1836			1	2				1					13		R	I		R	I	R	R	R				R			R		R					S	S	R
CCF12	SAMN04993355	GCF_001664815.1	This study	Non_GC2	CCF	2015	250	1843	1			1		1		1					21	R	R	R	R	R	R	R	R	R		R	R	R	R	I	R		R			I	R	S	R	S
CCF13	SAMN04993357	GCF_001664835.1	This study	Clade_F	CC	2013	2	281	1	1					1	1		1			10	R		I					R	R				R			R		R					S	R	R
CCF14	SAMN04993359	GCF_001665155.1	This study	Clade_F	CC	2015	632	281	1	1					1	1		1			21	R	R	I	R	R	I	R	R	R		R	R	R	R	R	R		R			R	R	S	R	R
CCF15	SAMN04993360	GCF_001665175.1	This study	Clade_D	CC	2013	2	UNKNOWN	1			1									21	S	R	R	R	R	R	R	R	R		R	R	R	R	R	R		R			R	R	I	R	R
CCF16	SAMN04993363	GCF_001664855.1	This study	Clade_F	CC	2015	2	281	1	1					1	1		1			10	R		R					R	R				R			R		R					I	R	R
CCF17	SAMN04993365	GCF_001664885.1	This study	Clade_F	CC	2015	2	281	1	1					1	1		1			10			R		R			R	R				R			R		R					I	R	R
CCF18	SAMN04993366	GCF_001664895.1	This study	Clade_A	CC	2015	2	208	1			1									21	S	R	R	R	R	R	R	R	R		R	R	I	R	I	R		R			R	R	S	S	S
CCF19	SAMN04993368	GCF_001665205.1	This study	Clade_F	CC	2013	2	281	1	1					1	1		1			21	R	R	I	R	R	S	R	R	R		R	R	R	R	R	R		R			R	R	S	R	R
CCF2	SAMN04993338	GCF_001665095.1	This study	Other_GC2	CC	2014	2	540	1			1	1	1			1		1		9	R		R					S	R				R			R		R						R	R
CCF20	SAMN04993370	GCF_001664905.1	This study	Clade_F	CC	2015	2	281		1			1	1							9			S					R	R				R			R		R					S	S	R
CCF21	SAMN04993372	GCF_001664915.1	This study	Clade_A	CC	2014	2	208	1			1		1			1				21	S	R	R	R	R	R	R	R	R		R	R	R	R	R	R		R			R	R	S	R	R
CCF22	SAMN04993374	GCF_001664965.1	This study	Clade_F	CC	2013	2	281	1	1					1	1		1			10	R		R					R	R	S			R			R		R					I		R
CCF23	SAMN04993377	GCF_001664975.1	This study	Clade_F	CC	2013	2	281	1	1					1	1		1			21	R	R	I	R	R	I	R	R	R		R	R	R	R	R	R		R			R	R	S	I	R
CCF24	SAMN04993378	GCF_001665215.1	This study	Clade_F	CC	2015	2	281	1	1					1	1		1			21	R	R	I	I	R	S	R	R	R		R	R	R	R	R	R		R			R	R	S	R	R
CCF25	SAMN04993379	GCF_001664985.1	This study	Clade_A	CC	2015	2	208				1					1				21	S	R	R	R	R	R	R	R	R		R	R	I	I	R	I		R			R	R	S	S	R
CCF26	SAMN04993381	GCF_001666305.1	This study	Clade_F	CC	2014	2	281	1	1					1	1		1			21	R	R	R	R	R	I	R	R	R		R	R	R	R	R	R		R			R	R	S	R	R
CCF28	SAMN04993382	GCF_001665985.1	This study	Clade_F	CC	2014	2	281	1	1					1	1		1			21	R	R	I	R	R	I	R	R	R		R	R	R	R	R	R		R			R	R	S	R	R
CCF29	SAMN04993384	GCF_001666065.1	This study	Clade_F	CC	2015	2	281	1	1					1	1		1			21	R	R	I	R	R	I	R	R	R		R	R	R	R	R	R		R			R	R	I	R	R
CCF3	SAMN04993339	GCF_001664685.1	This study	Non_GC2	CCF	2013	1088	1840		1		2			1	1		1			21	R	R	I	R	R	I	R	R	R		R	R	S	R	R	R		R			I	R	S	S	R
CCF30	SAMN04993385	GCF_001666075.1	This study	Clade_F	CC	2015	2	281	1	1					1	1		1			7			R					R	R				R			R		R							R
CCF31	SAMN04993386	GCF_001666085.1	This study	Clade_F	CC	2015	2	281	1	1					1	1				1	21	S	R	R	R	R	I	R	R	R		R	R	R	R	R	R		R			R	R	I	R	R
CCF32	SAMN04993412	GCF_001666315.1	This study	Clade_F	CC	2015	2	281	1	1					1	1		1			21	R	R	R	R	R	I	R	R	R		R	R	R	R	R	R		R			R	R	I	R	R
CCF33	SAMN04993413	GCF_001664585.1	This study	Clade_F	CC	2015	2	281	1	1					1	1		1			21	R	R	I	R	R	I	R	R	R		R	R	R	R	R	R		R			R	R	S	R	R
CCF34	SAMN04993414	GCF_001664565.1	This study	Other_GC2	CC	2014	2	417		1	1	1	1	1							21	R	R	R	R	R	R	R	R	R		R	R	R	R	R	R		R			R	R	I	R	R
CCF35	SAMN04993415	GCF_001665005.1	This study	Non_GC2	CCF	2015	499	1847			1	1									21	I	R	I	R	R	S	S	I	R		R	R	I	R	I	R		R			R	R	S	I	R
CCF36	SAMN04993416	GCF_001664575.1	This study	Clade_F	CC	2015	2	281	1	1					1	1		1			21	R	R	R	R	R	I	R	R	R		R	R	R	R	R	R		R			I	R	S	R	R
CCF37	SAMN04993417	GCF_001665045.1	This study	Clade_F	CC	2014	2	281		1					1	1		1			21	R	R	S	R	R	S	R	R	R		R	R	R	R	R	R		S			R	I	S	R	R
CCF38	SAMN04993418	GCF_001664645.1	This study	Clade_B	CC	2012	2	208	1	1		1		1			1	1	1		21	R	R	R	I	R	I	R	R	R		R	R	R	R	I	R		R			R	R	S	R	R
CCF39	SAMN04993419	GCF_001665055.1	This study	Clade_F	CC	2015	2	281		1					1	1		1			21	R	R	I	R	R	I	R	R	R		I	R	R	R	R	R		R			R	I	I	R	R
CCF4	SAMN04993340	GCF_001664655.1	This study	Clade_D	CC	2013	2	1846	1			1					1	1			22	R	R	I	R	R	I	R	R	R	S	R	R	R	R	I	R		R			R	R	S	I	R
CCF40	SAMN04993420	GCF_001665285.1	This study	Clade_F	CC	2015	2	281	1	1					1	1		1			21	R	R	I	R	R	I	R	R	R		R	R	R	R	R	R		R			R	R	I	R	R
CCF41	SAMN04993421	GCF_001664665.1	This study	Clade_F	CC	2015	2	281	1	1					1	1		1			15		R	R	R				R	R		R	R	R		R	R		R				R	S	R	R
CCF42	SAMN04993422	GCF_001665065.1	This study	Clade_A	CC	2013	2	208	1			1		1			1				21	S	R	R	R	R	R	R	R	R		R	R	R	R	I	R		R			R	R	S	R	R
CCF43	SAMN04993424	GCF_001666105.1	This study	Clade_F	CC	2015	2	281	1	1					1	1		1			21	R	R	I	R	R	I	R	R	R		R	R	R	R	R	R		R			R	R	S	R	R
CCF44	SAMN04993426	GCF_001666145.1	This study	Clade_F	CC	2013	2	281	1	1					1	1		1			21	R	R	R	R	R	R	R	R	R		R	R	R	R	R	R		R			R	R	I	R	R
CCF45	SAMN04993427	GCF_001666155.1	This study	Clade_F	CC	2015	2	281		1					1	1		1			21	R	R	S	I	R	I	R	R	R		R	R	R	R	R	R		I			R	I	I	R	R
CCF47	SAMN04993429	GCF_001666325.1	This study	Clade_D	CC	2013	2	350	1			1					1	1			13	R	R	R		R	R		R	R				R			R		R					I	I	R
CCF48	SAMN04993430	GCF_001666175.1	This study	Clade_F	CC	2012	2	281	1	1			1	1	1	1		1			14		R	R		R	R	R	R	R				R	R	R	R		R						I	R
CCF49	SAMN04993432	GCF_001666195.1	This study	Clade_A	CC	2012	2	208	1			1		1			1	1	1		16	R	R	I		R	R	R	R	R				R	R	I	R		R					S	R	R
CCF5	SAMN04993341	GCF_001664725.1	This study	Clade_F	CC	2014	2	281	1	1					1	1		1			21	R	R	R	R	R	I	R	R	R		R	R	R	R	R	R		R			R	R	S	R	R
CCF50	SAMN04993434	GCF_001666225.1	This study	Non_GC2	CCF	2012	250	1843	1			1		1		1					16		R	I		R	R	R	R	R	S			R	R	R	R		R					I	R	R
CCF51	SAMN04993435	GCF_001666235.1	This study	Clade_F	CC	2013	2	281	1	1					1	1		1			10	R		R					R	R				R			R		R					S	R	R
CCF52	SAMN04993437	GCF_001666365.1	This study	Non_GC2	CCF	2013	1088	1840		1		2			1	1		1			21		R	S	R	R	I	R	R	R	S	R	R	I	R	R	R		R			I	R	S	S	R
CCF53	SAMN04993438	GCF_001666385.1	This study	Clade_F	CC	2015	2	281	1	1					1	1		1			21	R	R	R	R	R	R	R	R	R		R	R	R	R	R	R		R			R	R	I	R	R
CCF54	SAMN04993440	GCF_001666255.1	This study	Clade_F	CC	2015	2	281	1	1					1	1		1			13		R	I		R	R	R	R	R	S			R			R		R						I	R
CCF55	SAMN04993442	GCF_001666275.1	This study	Clade_F	CC	2015	2	281	1	1					1	1		1			21	R	R	R	R	R	R	R	R	R		R	R	R	R	R	R		R			R	R	I	R	R
CCF57	SAMN04993444	GCF_001666395.1	This study	Clade_F	CC	2014	2	281	1	1					1	1		1			13		R	I		R	R	R	R	R				R			R		R					I	I	R
CCF58	SAMN04993445	GCF_001666405.1	This study	Clade_F	CC	2015	632	281	1	1					1	1		1			21	R	R	I	I	R	I	R	R	R		R	R	R	R	R	R		R			R	R	S	R	R
CCF59	SAMN04993447	GCF_001666425.1	This study	Clade_F	CC	2015	2	281	1	1					1	1		1			22	R	R	R	R	R	R	R	R	R	S	R	R	R	R	R	R		R			R	R	I	R	R
CCF6	SAMN04993343	GCF_001664735.1	This study	Clade_F	CC	2014	2	281	1	1					1	1		1			21	R	R	R	R	R	I	R	R	R		R	R	R	R	R	R		R			R	R	S	R	R
CCF60	SAMN04993449	GCF_001666465.1	This study	Clade_F	CC	2015	2	281	1	1					1	1		1			11	R		R					R	R	S			R			R		R					I	R	R
CCF62	SAMN04993451	GCF_001666475.1	This study	Other_GC2	CC	2014	2	208		1	1	1		1			1		1		21	R	R	R	R	R	I	R	R	R		R	R	R	R	I	R		R			R	R	S	R	R
CCF63	SAMN04993453	GCF_001666485.1	This study	Clade_F	CC	2015	2	281	1	1					1	1		1			21	R	R	R	R	R	I	R	R	R		R	R	R	R	R	R		R			R	R	I	R	R
CCF64	SAMN04993455	GCF_001666515.1	This study	Clade_F	CC	2015	2	281	1	1					1	1
CCF65	SAMN04993388	GCF_001666555.1	This study	Clade_F	CC	2015	2	281	1	1					1	1		1			21	R	R	R	R	R	R	R	R	R		R	R	R	R	R	R		R			R	R	S	R	R
CCF66	SAMN04993390	GCF_001666545.1	This study	Clade_F	CC	2015	2	281	1	1					1	1		1		1	21	R	R	R	R	R	I	R	R	R		R	R	R	R	R	R		R			R	R	S	R	R
CCF67	SAMN04993393	GCF_001666575.1	This study	Clade_F	CC	2013	2	281	1	1					1	1		1			22	R	R	R	R	R	R	R	R	R	S	R	R	R	R	R	R		R			R	R	S	R	R
CCF68	SAMN04993397	GCF_001666565.1	This study	Clade_F	CC	2014	2	281	1	1					1	1		1			11	R		R					R	R	S			R			R		R					S	R	R
CCF69	SAMN04993399	GCF_001666625.1	This study	Clade_F	CC	2015	2	281	1	1					1	1		1			21	R	R	I	R	R	S	R	R	R		R	R	R	R	R	R		R			R	R	S	R	R
CCF7	SAMN04993345	GCF_001664755.1	This study	Clade_F	CC	2014	2	281	1	1					1	1		1			21	R	R	R	R	R	R	R	R	R		R	R	R	R	R	R		R			R	R	S	R	R
CCF70	SAMN04993401	GCF_001666635.1	This study	Clade_F	CC	2013	2	281	1	1					1	1		1			15	R	R	I	R	R	I		R	R				R			R		R				R	S	R	R
CCF72	SAMN04993405	GCF_001666645.1	This study	Clade_F	CC	2013	2	281	1	1					1	1		1			22	R	R	R	R	R	R	R	R	R	S	R	R	R	R	R	R		R			R	R	S	R	R
CCF73	SAMN04993407	GCF_001666665.1	This study	Clade_A	CC	2013	2	208	1			1		1			1	1	1		21	R	R	R	R	R	I	R	R	R	S		R	R	R	I	R		R			R	R	S	R	R
CCF74	SAMN04993409	GCF_001666705.1	This study	Clade_D	CC	2013	2	350	1			1					1				12	S		R			R	R	R	R				R			R		R					S	I	R
CCF75	SAMN04993411	GCF_001666715.1	This study	Clade_F	CC	2013	2	281	1	1			1	1	1	1		1			13	R		I				R	R	R			R	R	R		R		R					S	I	R
CCF8	SAMN04993349	GCF_001664765.1	This study	Non_GC2	CCF	2013	406	310	1			2						1			20	R	R	I	I	R	I	S	S	R			R	I	R	I	R		R			S	R	S	S	S
CCF9	SAMN04993350	GCF_001664805.1	This study	Clade_B	CC	2014	2	208		1		1		1			1		1		22	R	R	I	R	R	R	R	R	R	S	R	R	R	I	R	R		I			R	I	I	R	R
D36		GCF_001399655.1		Non_GC2	Other		81	498	1			1				1	1				0
DU202		GCF_000498375.2		Other_GC2	Other		2	423	1			1		1			1		1
HRAB85		GCF_001887305.1		Other_GC2	Other		2	208	1			1		1			1		1
HUMC1		GCF_001518715.1		Clade_F	CA	2009	2	1835	1	1			1	1	1	1	1		1
JAB0715		GCF_000419405.1		Non_GC2	Other		23	642	1			1						1			0
JAB0868		GCF_000419425.1		Other_GC2	Other		2	218	1			1		1			1		1
KAB01		GCF_001806345.1		Other_GC2	Other		2	451	1			1							1
KAB02		GCF_001806365.1		Other_GC2	Other		2	369	1			1		1					1
KAB03		GCF_001806385.1		Other_GC2	Other		2	451	1			1					1		1
KAB04		GCF_001806405.1		Other_GC2	Other		2	191	1			1		1					1
KAB05		GCF_001806425.1		Other_GC2	Other		2	369	1			1		1					1
KAB06		GCF_001806445.1		Other_GC2	Other		2	369	1			1		1					1
KAB07		GCF_001806465.1		Other_GC2	Other		2	191	1			1		1					1
KAB08		GCF_001806485.1		Other_GC2	Other		2	208	1			1		1					1
LAC4b		GCF_000786735.1		Non_GC2	Other		10	447	1			1				1					0
manniid		GCF_001517645.1		Non_GC2	Other		126	UNKNOWN	1			1									0
manniik		GCF_001457535.1		Non_GC2	Other		126	UNKNOWN	1			1									0
manniin		GCF_001261895.2		Non_GC2	Other		267	UNKNOWN	1			2									0
manniio		GCF_000830055.1		Non_GC2	Other		1	UNKNOWN	1			1	1	1							0
MDR_MMC4	SAMN02641527	GCA_000522525.1		Other_GC2	TN	2008	UNKNOWN	1833	1	1						1		1
MDRAb59		GCF_001922225.1		Clade_A	Other		2	0				1		1			1		1
MDRAb66		GCF_001922245.1		Clade_A	Other		2	0	1			1		1			1		1
MDRTJ		GCF_000187205.2		Other_GC2	Other		2	369	1			1	1	1					1
MDRZJ06		GCF_000226275.1		Other_GC2	Other		2	643	1			1	1	1			1		1
Naval-2	SAMN00761227	GCA_000309175.1		Other_GC2	NNMC		2	281		1							1
Naval-78	SAMN00761247	GCA_000335675.1		Clade_F	NNMC		2	281		1			1	1
NCGM237		GCF_000828795.1		Other_GC2	Other		2	455	1			1		1					1
NIPH528		GCF_000369285.1		Other_GC2	Other		2	350				1	1	1			1
OIFC338		GCF_000335655.1		Other_GC2	Other	2003	2	350				1					1	1
OMTU433		GCF_000828935.1		Non_GC2	Other		622	UNKNOWN	1			1							1		0
ORAB01	SAMN03277095	GCF_000939415.2		Clade_A	Other		2	0				1		1			1		1
ORAB10	SAMN03277101	GCF_000939485.2		Clade_F	Other	2013	2	281	1	1					1	1		1
PR328	SAMN06837757	GCA_002137565.1		Clade_F	UH		2	281	1	1					1	1		1
PR395	SAMN06837818	GCA_002138295.1		Clade_F	UH		2	281	1	1			1	1				1
R14	SAMN07977789	GCA_002951215.1		Clade_F	PA	2015	2	281	1	1			1	1
R21	SAMN07977803	GCA_002950455.1		Clade_F	PA	2011	2	281	1	1			1	1
R6	SAMN07977773	GCA_002951345.1		Clade_F	PA	2011	2	281	1	1			1	1
R612		GCF_001543995.1		Other_GC2	Other		2	0	1			1		1					1
R8	SAMN07977777	GCA_002951255.1		Clade_F	PA	2010	2	281	1	1			1	1
RMDRAb4		GCF_001922205.1		Clade_A	Other		2	0	1			1		1			1	1	1
S6	SAMN07977772	GCA_002950895.1		Clade_F	PA	2011	2	281	1	1			1	1
TG15234	SAMN02055500	GCA_000453585.1		Clade_F			2	349	1	1			1	1				1
TG15240	SAMN02055505	GCA_000453765.1		Clade_F			2	450	1	1			1	1				1
TG15241	SAMN02055506	GCA_000453785.1		Clade_F			2	281	1	1			1	1
TG15242	SAMN02055507	GCA_000453805.1		Clade_F			2	281		1			1				1
TG20546	SAMN02055512	GCA_000453905.1		Clade_F			2	281	1	1			1	1
TG27299		GCF_000453285.1		Other_GC2	Other		2	208		1		1		1			1		1
TYTH1		GCF_000302575.1		Other_GC2	Other		2	455						1					1
UH0207		GCF_000513795.2	doi: 10.1128/mBio.00963-13	Clade_B	UH	2007	2	208		1		1		1			1		1		16	R		S	R		R	R	I	R	S			R	S	R	R				R	R			R	R
UH0707		GCF_000515495.1	doi: 10.1128/mBio.00963-13	Clade_D	UH	2007	2	350	1	1		1					1	1			17	R		S	R		R	R	R	R	S			R	R	R	R				R	R		R	R	R
UH0807		GCF_000515435.1	doi: 10.1128/mBio.00963-13	Clade_D	UH	2007	2	350	1	1		1					1	1			17	R		I	R		R	R	R	R	S			R	R	R	R				R	R		I	R	R
UH10007		GCF_000515475.1	doi: 10.1128/mBio.00963-13	Clade_A	UH	2007	2	208	1			1					1	1			11	R		R			R	R		R	S			R	R		R								R	R
UH1007		GCF_000515455.1	doi: 10.1128/mBio.00963-13	Clade_C	UH	2007	2	208				1	1	1			1				15	S		R	R		R	R	R	R				R	S	R	S				R	R			S	R
UH106_429		GCF_000809865.3	doi: 10.1186/s13073-016-0279-y	Clade_E	UH	2009	79	1839			1									1	6			I			S	S		R				R											R
UH10707		GCF_000516115.1	doi: 10.1128/mBio.00963-13	Clade_D	UH	2007	2	350				1					1				10	S		S			R	R		R				R	S		S								I	R
UH11608		GCF_000515555.1	doi: 10.1128/mBio.00963-13	Clade_B	UH	2008	2	208	1	1		1		1			1	1	1		10	R		S			R	R		R				R	R		R								R	R
UH12208		GCF_000515575.1	doi: 10.1128/mBio.00963-13	Clade_E	UH	2008	79	1839			1					1				1	9	I		I			I	S		R				R										S	R	R
UH12308		GCF_000515595.1	doi: 10.1128/mBio.00963-13	Clade_C	UH	2008	2	208				1					1				10	S		R			R	R		R				R	S		S								S	R
UH12408		GCF_000515615.1	doi: 10.1128/mBio.00963-13	Clade_C	UH	2008	2	208				1					1				10	S		R			R	R		R				R	S		S								S	R
UH126_102		GCF_000811285.3	doi: 10.1186/s13073-016-0279-y	Clade_B	UH	2007	2	208		1		1									10	S		S			R	R		R				R	R		R								I	S
UH129_404		GCF_000809705.3	doi: 10.1186/s13073-016-0279-y	Clade_A	UH	2009	2	208	1			1		1			1		1		8			R			R	R		R	S			R			R								R
UH13908		GCF_000515655.1	doi: 10.1128/mBio.00963-13	Clade_B	UH	2008	2	208		1		1		1			1		1		9	R					R	R		R				R	S		R								R	R
UH14508		GCF_000515675.1	doi: 10.1128/mBio.00963-13	Clade_A	UH	2008	2	208	1			1		1			1	1	1		12	R		R			R	R		R	S			R	R		R							S	R	R
UH15208		GCF_000515695.1	doi: 10.1128/mBio.00963-13	Clade_A	UH	2008	2	208	1			1		1			1	1	1		10	R		R			R	R		R				R	R		R								R	R
UH16008		GCF_000515715.1	doi: 10.1128/mBio.00963-13	Clade_A	UH	2008	2	208	1			1		1			1	1	1		10	R		R			R	R		R				R	R		R								R	R
UH16108		GCF_000515735.1	doi: 10.1128/mBio.00963-13	Clade_C	UH	2008	2	208				1					1				10	R		R			R	R		R				R	R		R								R	R
UH16208		GCF_000515755.1	doi: 10.1128/mBio.00963-13	Clade_E	UH	2008	79	1834			1					1				1	8	S		I			S	S		R				R											R	R
UH17_182		GCF_000810685.3	doi: 10.1186/s13073-016-0279-y	Other_GC2	UH	2008	2	208	1			1	1	1			1	1			10	R		R			R	R		R				R	R		R								S	R
UH17_465		GCF_000810065.3	doi: 10.1186/s13073-016-0279-y	Clade_D	UH	2009	2	350	1			1					1	1			11	R		I			R	R		R				R		R	R					R			R	R
UH175_674		GCF_000949115.2	doi: 10.1186/s13073-016-0279-y	Clade_D	UH	2013	2	350	1			1					1	1			14	R		R			R	R		R	S			R	R	R	R		R			R			R	R
UH175_679		GCF_000811015.3	doi: 10.1186/s13073-016-0279-y	Clade_F	UH	2013	2	281	1	1					1	1		1			14	R		S	R		R	R		R				R	R	R	R		R			R			R	R
UH184_309		GCF_000811165.3	doi: 10.1186/s13073-016-0279-y	Clade_B	UH	2008	2	208	1	1		1		1			1	1			9			R			R	R		R	S			R			R							I	R
UH18608		GCF_000515775.1	doi: 10.1128/mBio.00963-13	Clade_B	UH	2008	2	208		1		1									10	S		I			R	R		R				I	I		R								S	S
UH189_348		GCF_000810305.3	doi: 10.1186/s13073-016-0279-y	Clade_D	UH	2009	2	350				1					1				9			I			R	R		R	S			R			R							R	R
UH195_560		GCF_000811905.3	doi: 10.1186/s13073-016-0279-y	Clade_B	UH	2011	2	208	1	1		1		1			1		1		13	R		R			R	R		R				R	R	I	R		R			R			R	R
UH19608		GCF_000515795.1	doi: 10.1128/mBio.00963-13	Clade_E	UH	2008	79	1834			1					1				1	1	S		S			I	S		R				R	R		R								R	R
UH19908		GCF_000515815.1	doi: 10.1128/mBio.00963-13	Clade_A	UH	2008	2	208	1			1		1			1	1	1		10	R		R			R	R		R				R	R		R								R	R
UH20108		GCF_000515835.1	doi: 10.1128/mBio.00963-13	Clade_B	UH	2008	2	208		1		1					1				11	S		R			R	R		R	S			I	I		R								S	S
UH2107		GCF_000517485.2	doi: 10.1128/mBio.00963-13	Clade_C	UH	2007	2	208				1	1	1			1				16	S		R	R		R	R	R	R	S			R	S	R	S				R	R			S	R
UH225_433		GCF_000809885.2	doi: 10.1186/s13073-016-0279-y	Clade_A	UH	2009	2	208	1			1		1			1	1	1		8			R			R	R		R	S			R			R								R
UH22908		GCF_000515855.1	doi: 10.1128/mBio.00963-13	Clade_E	UH	2008	79	1834			1					1				1
UH2307		GCF_000515895.1	doi: 10.1128/mBio.00963-13	Clade_C	UH	2007	2	208				1	1	1			1				15	R		R	R		R	R	R	R				R	I	R	R				R	R			R	R
UH243_14		GCF_000810505.3	doi: 10.1186/s13073-016-0279-y	Clade_A	UH	2007	2	208	1
UH280_81		GCF_000809585.3	doi: 10.1186/s13073-016-0279-y	Clade_A	UH	2007	2	208	1
UH2907		GCF_000516055.1	doi: 10.1128/mBio.00963-13	Clade_D	UH	2007	2	350	1	1		1					1	1			16	R		R	R		R	R	R	R	S			R	R	R	R				R	R			R	R
UH293_373		GCF_000810425.3	doi: 10.1186/s13073-016-0279-y	Clade_C	UH	2009	2	208				1	1	1			1				7			R			R	R		R				R			R								R
UH293_377		GCF_000810445.3	doi: 10.1186/s13073-016-0279-y	Clade_A	UH	2009	2	208	1			1		1			1	1	1		8			I			R	R		R	S			R			R								R
UH299_338		GCF_000810245.3	doi: 10.1186/s13073-016-0279-y	Clade_A	UH	2009	2	208	1			1		1			1	1	1		9			R			R	R		R	S			R			R							I	R
UH315_100		GCF_000811225.3	doi: 10.1186/s13073-016-0279-y	Clade_A	UH	2007	2	208	1
UH315_39		GCF_000809425.3	doi: 10.1186/s13073-016-0279-y	Clade_D	UH	2007	2	350	1	1		1					1				11	S		R			R	R		R	S			R	R		R							S		R
UH326_445		GCF_000809945.1	doi: 10.1186/s13073-016-0279-y	Clade_D	UH	2009	2	350	1			1					1	1			8			I			R	R		R	S			R			R								R
UH348_13		GCF_000809405.3	doi: 10.1186/s13073-016-0279-y	Clade_D	UH	2007	2	350	1	1
UH348_25		GCF_000810465.3	doi: 10.1186/s13073-016-0279-y	Clade_B	UH	2007	2	208		1		1		1			1		1		18	R		S	R		R	R	I	R	S			R	S	R	R		R		R	R		R	R	R
UH355_545		GCF_000811825.3	doi: 10.1186/s13073-016-0279-y	Clade_D	UH	2011	2	350	1			1					1	1			13	R		S			R	R		R				R	R	R	R		R			R			I	R
UH367_548		GCF_000811865.3	doi: 10.1186/s13073-016-0279-y	Clade_A	UH	2011	2	208	1			1		1			1	1	1		13	R		R			R	R		R				R	R	R	R		R			R			R	R
UH370_269		GCF_000810085.3	doi: 10.1186/s13073-016-0279-y	Clade_D	UH	2008	2	350	1			1					1	1			10	R		R			R	R		R				R	R		R								I	R
UH3807		GCF_000517505.1	doi: 10.1128/mBio.00963-13	Clade_B	UH	2007	2	208		1		1		1			1		1		10	R		S			R	R		R				R	R		R								R	R
UH381_467		GCF_000811545.3	doi: 10.1186/s13073-016-0279-y	Clade_D	UH	2010	2	350	1			1					1	1			11	R		I			R	R		R				R		R	R					R			R	R
UH392_684		GCF_000811085.3	doi: 10.1186/s13073-016-0279-y	Clade_F	UH	2013	2	281	1	1			1	1				1			14	R		I	R		R	R		R				R	R	R	R		R			I			S	R
UH41_486		GCF_000811585.3	doi: 10.1186/s13073-016-0279-y	Clade_D	UH	2010	2	350	1			1					1	1			11	R		I			R	R		R				R		R	R					R			R	R
UH41_487		GCF_000811665.3	doi: 10.1186/s13073-016-0279-y	Clade_D	UH	2010	2	350	1			1					1	1			12	R		S			R	R		R	R			R		R	R					R			I	R
UH41_491		GCF_000811725.3	doi: 10.1186/s13073-016-0279-y	Clade_D	UH	2010	2	350	1			1					1	1			12	R		I			R	R		R	S			R		I	R					R			R	R
UH410_103		GCF_000811305.3	doi: 10.1186/s13073-016-0279-y	Clade_C	UH	2007	2	208				1	1	1			1				10	S		R			R	R		R				R	S		S								S	R
UH455_38		GCF_000809445.3	doi: 10.1186/s13073-016-0279-y	Clade_B	UH	2007	2	208		1
UH455_61		GCF_000809305.3	doi: 10.1186/s13073-016-0279-y	Clade_A	UH	2007	2	208	1
UH475_197		GCF_000810745.3	doi: 10.1186/s13073-016-0279-y	Clade_A	UH	2008	2	208	1			1		1			1	1	1		12	R		R			R	R		R	S			R	R		R							S	R	R
UH487_41		GCF_000809385.3	doi: 10.1186/s13073-016-0279-y	Clade_A	UH	2007	2	208	1			1		1			1	1	1		10	R		R			R	R		R				R	R		R								R	R
UH507_247		GCF_000810865.3	doi: 10.1186/s13073-016-0279-y	Clade_A	UH	2008	2	208	1			1		1			1	1	1		10	R		R			R	R		R				R	R		R								R	R
UH5107		GCF_000516135.1	doi: 10.1128/mBio.00963-13	Non_GC2	UH	2007	406	1836				2			1	1					8	S		S			S	S		R				R											R	S
UH514_287		GCF_000810205.3	doi: 10.1186/s13073-016-0279-y	Clade_B	UH	2008	2	208	1			1		1			1	1	1		7			R			R	R		R				R			R								R
UH5207		GCF_000516155.1	doi: 10.1128/mBio.00963-13	Non_GC2	UH	2007	78	1837				1									10	I		S			R	I		R				R	S		S								R	S
UH5307		GCF_000516175.1	doi: 10.1128/mBio.00963-13	Clade_A	UH	2007	2	208	1			1		1			1	1	1		11	R		R			R	R		R	S			R	R		R								R	R
UH532_386		GCF_000809365.3	doi: 10.1186/s13073-016-0279-y	Clade_A	UH	2009	2	208	1			1		1			1		1		8			R			R	R		R	S			R			R								R
UH535_418		GCF_000809805.3	doi: 10.1186/s13073-016-0279-y	Clade_B	UH	2009	2	208		1		1		1			1	1			8			R			R	R		R	S			R			R								R
UH535_423		GCF_000809845.3	doi: 10.1186/s13073-016-0279-y	Clade_E	UH	2009	79	1835												1	11			I			R	R		R	S		R	I	R		R		R						R
UH5707		GCF_000516195.2	doi: 10.1128/mBio.00963-13	Clade_A	UH	2007	2	208	1			1		1			1	1	1		10	R		R			R	R		R				R	R		R								R	R
UH592_583		GCF_000949065.2	Underscore	Clade_D	UH	2012	2	350				1					1				13	S		S			R	R		R				R	R	R	S		R			R			R	R
UH6107		GCF_000516215.2	doi: 10.1128/mBio.00963-13	Clade_A	UH	2007	2	208	1			1		1			1	1	1		11	R		R			R	R		R	S			R	R		R								R	R
UH6507		GCF_000516255.1	doi: 10.1128/mBio.00963-13	Non_GC2	UH	2007	669	1008				1									8	S		S			S	S		S				S											S	S
UH66_241		GCF_000810825.3	doi: 10.1186/s13073-016-0279-y	Clade_B	UH	2008	2	208	1	1		1		1			1	1	1		12	R		R			R	R		R	S			R	R		R							I	R	R
UH6907		GCF_000516275.1	doi: 10.1128/mBio.00963-13	Clade_E	UH	2007	79	UNKNOWN			1					1				1	11	I		I			S	I		R				R	R		R							I	R	R
UH7007		GCF_000516295.1	doi: 10.1128/mBio.00963-13	Clade_F	UH	2007	2	281	1	1			1	1				1			10	R		S			R	R		R				R	S		I								S	R
UH71_277		GCF_000810145.3	doi: 10.1186/s13073-016-0279-y	Clade_A	UH	2008	2	208	1			1		1			1	1	1		8			R			R	R		R				R			R							R	R
UH71_278		GCF_000810165.3	doi: 10.1186/s13073-016-0279-y	Clade_A	UH	2008	2	208	1			1		1			1	1	1		8			R			R	R		R				R			R							R	R
UH71_279		GCF_000810185.3	doi: 10.1186/s13073-016-0279-y	Clade_A	UH	2008	2	208	1			1		1			1	1	1		8			S			R	R		R				R			R							R	R
UH7607		GCF_000516315.1	doi: 10.1128/mBio.00963-13	Clade_E	UH	2007	79	1835			1									1	8	S		S			S	S		R				R											I	R
UH7707		GCF_000516335.2	doi: 10.1128/mBio.00963-13	Clade_D	UH	2007	2	350	1	1		1					1	1			10	R		I			R	R		R				S	R		R								S	R
UH7907		GCF_000516375.1	doi: 10.1128/mBio.00963-13	Clade_E	UH	2007	79	1835			1									1	8	R		R			R	S		R				R											R	R
UH81_364		GCF_000810365.3	doi: 10.1186/s13073-016-0279-y	Clade_C	UH	2009	2	208				1									9			S			I	R		R				I	S		S		R						S
UH81_366		GCF_000810385.3	doi: 10.1186/s13073-016-0279-y	Clade_A	UH	2009	2	208	1			1		1			1	1	1		10			R			R	R		R	S	R		R	R		R								R
UH8107		GCF_000515915.1	doi: 10.1128/mBio.00963-13	Clade_A	UH	2007	2	208	1			1		1			1	1	1		12	R		R			R	R		R	S			R	R		R							S	R	R
UH8407		GCF_000515935.1	doi: 10.1128/mBio.00963-13	Other_GC2	UH	2007	2	208				1		1			1				10	S		R			R	R		R				R	S		S								R	R
UH8707		GCF_000515955.1	doi: 10.1128/mBio.00963-13	Other_GC2	UH	2007	2	208				1		1			1				10	S		R			R	R		R				R	S		S								R	R
UH8807		GCF_000515975.1	doi: 10.1128/mBio.00963-13	Clade_B	UH	2007	2	208	1	1		1		1			1	1	1		9	R					R	R		R				R	R		R								R	R
UH8907		GCF_000515875.2	doi: 10.1128/mBio.00963-13	Clade_B	UH	2007	524	208	1	1		1		1			1	1	1		10	R		I			R	R		R				R	R		R								R	R
UH9007		GCF_000515995.2	doi: 10.1128/mBio.00963-13	Clade_A	UH	2007	2	208	1			1		1			1	1	1		10	R		I			R	R		R				R	R		R								R	R
UH9707		GCF_000516015.1	doi: 10.1128/mBio.00963-13	Clade_A	UH	2007	2	208	1			1		1			1	1	1		10	R		R			R	R		R				R	R		R								R	R
UH9907		GCF_000516035.1	doi: 10.1128/mBio.00963-13	Clade_A	UH	2007	2	208	1			1		1			1	1	1		10	R		R			S	R		R				R	R		R								R	R
UMB001	SAMN02435970	GCA_000184475.2		Clade_F	MD		2	349	1	1			1	1				1
XH386		GCF_001026965.1		Other_GC2	Other		2	208	1			1		1			1		1
XH856		GCF_001573125.1		Other_GC2	Other		2	381	1			1	1	1			1		1
XH857		GCF_001573105.1		Non_GC2	Other		215	806				1		1			2		1		0
XH858		GCF_001578145.1		Non_GC2	Other		23	642				1									0
XH859		GCF_001573085.1		Other_GC2	Other		2	368	1			1							1
XH860		GCF_001573065.1		Other_GC2	Other		2	457	1			1					1
ZW851		GCF_000505685.1		Non_GC2	Other		639	378				1						1			0
